# Supplementary material for: Chemokine receptor trafficking coordinates neutrophil clustering and dispersal at wounds in zebrafish
Source: Nat Commun. 2019 Nov 14;10:5166. doi: 10.1038/s41467-019-13107-3 (PMC6856356; doi:10.1038/s41467-019-13107-3)
Supplement: Supplementary file 17 — Source Data [file 41467_2019_13107_MOESM17_ESM.xlsx]

## Sheet: Figure 2b
Contrast
CHT Cells	Wound Cells	Wound Clusters	CHT Cells Unwounded
0.932164	2.59605	3.50451	0.556972
1.37745	4.67358	2.84175	0.507299
1.77196	2.83101	5.24032	0.38813
			0.314652
			0.403018
			0.70423
			0.289157
			0.40657
			0.51094
			0.454715
			0.354618

## Sheet: Figure 2d
Normalised Contrast
Cxcr1FT CHT	Cxcr1FT Wound	Cxcr2FT CHT	Cxcr2FT Wound	Cxcr1FT Wound Cxcl8a-MO	Cxcr1FT Wound Cxcl8b-MO
0.764794	1.88613	0.77472	1.38566	0.935517	0.419357
0.869917	2.31061	1.15792	0.995992	1.11707	4.022
1.05927	1.69292	1.06736	1.3366	3.95902	1.79691
1.30602	1.34565	1.58805	1.62892	4.94882	1.32455
0.669386	1.84025	0.756037	1.75444	0.448173	2.4575
0.976904	1.12536	0.655913	0.490493	0.528116	1.44566
1.35371	0.889741	1.20578	1.35111	1.51589	1.08463
0.886645	0.683435	1.05665	1.20564	1.21651	2.53846
1.087	0.83135	0.912234	0.994335	0.647774	1.75235
0.575932	0.61051	0.825335	1.34605	0.526591	1.0624
0.536684	1.22258		0.569464	0.992055	2.22634
1.91374	0.983687		0.875796	1.18257	0.961278
1	2.36455		0.931584	1.67976	1.11462
1.34773	1.91795		0.789044	1.26189	2.70287
0.771083	0.910237		0.699024	0.595829	2.26878
0.767339	1.02424		0.679793	1.91241	5.36179
1.11385	0.870819		1.1874	0.766014
0.776186	1.38723		2.85466	0.864921
1.23845	1.39273		1.30774	0.920134
0.985367	0.966973		2.46238	1.11175
1.01477	2.5961			1.45135
0.945518	0.834202			0.29484
1.17675	1.98276			0.380672
0.862964	3.73547			0.843412
	2.04069			0.217139
	2.54152			1.27202
	1.99564			0.350692
	1.9455			1.33076
	2.45129
	3.92531
	2.46065
	3.78977
	2.06916
	1.50763
	2.54694
	1.88176
	1.86311
	2.31901
	2.24469
	0.990052
	2.77207
	1.19665
	1.55078
	2.50792
	2.38334
	1.23174
	1.1779

## Sheet: Figure 2f
Normalised Contrast	Distance (um)
0.198125	32.3359
0.325736	38.724
0.356954	57.5195
0.0782756	167.433
0.161907	125.875
0.164367	42.8281
0.125622	18.2982
0.180968	21.2175
0.172938	155.047
0.652685	8.60493
0.02368	5.42329
0.260978	50.5869
0.0953433	173.54
0.151258	32.8501
0.262393	39.2557
0.329495	56.142
0.158232	126.021
0.162651	41.9863
0.168775	19.8649
0.251364	22.6873
0.126161	155.761
0.498872	8.80624
0.0175026	7.1403
0.249987	50.4027
0.104853	175.44
0.105267	30.3921
0.170367	38.287
0.256379	55.57
0.16502	125.188
0.14387	42.1486
0.290645	21.0734
0.123208	19.8412
0.143641	154.93
0.585444	8.70858
0.245599	50.3297
0.0903707	171.768
0.163678	28.727
0.185261	37.9908
0.234644	55.3811
0.12643	123.73
0.265783	42.9422
0.235021	20.5957
0.135542	19.9847
0.176184	154.989
0.530202	8.45107
0.243996	50.081
0.044076	176.141
0.185325	35.7413
0.158738	28.8755
0.231258	57.6203
0.137738	123.865
0.212048	43.5264
0.167552	20.5843
0.202853	19.7697
0.136251	155.071
0.517741	8.14302
0.230229	49.8461
0.0147278	177.152
0.159902	34.5442
0.228306	58.5992
0.183543	28.9617
0.114461	124.373
0.366865	43.978
0.160203	21.0649
0.117573	18.975
0.132803	154.531
0.136894	48.3883
0.465228	8.25173
0.329918	12.2552
0.137846	31.4429
0.219814	58.1118
0.156352	27.2222
0.144074	124.979
0.345862	46.0624
0.234481	22.006
0.186201	19.3816
0.127177	155.301
0.22267	47.0143
0.602759	8.11899
0.496645	12.0088
0.173654	29.8401
0.190257	57.1895
0.162833	124.453
0.16587	28.1395
0.152485	47.0931
0.205656	22.1844
0.159011	21.0703
0.139793	154.942
0.197261	45.5122
0.472985	8.93096
0.34928	12.6547
0.18856	29.7723
0.149647	124.01
0.255753	54.7186
0.177293	29.2277
0.216763	47.0118
0.289218	22.1519
0.117108	21.7023
0.132333	155.613
0.250753	41.0241
0.341877	10.1144
0.35224	12.4188
0.151486	30.1154
0.218171	50.8966
0.129773	123.712
0.185797	29.9865
0.1987	44.475
0.127022	20.9906
0.171759	22.472
0.119441	156.307
0.20433	41.154
0.458148	10.4616
0.601356	12.0754
0.158258	28.7257
0.21162	45.9776
0.183188	28.4112
0.152485	123.217
0.168906	42.6173
0.218054	19.4586
0.159311	23.5887
0.154484	155.974
0.221531	40.5907
0.346751	9.05556
0.162257	32.1201
0.210108	27.762
0.282315	44.5494
0.16576	123.108
0.186834	40.8983
0.166392	19.6359
0.137279	23.8781
0.168779	155.648
0.382575	8.77475
0.235448	37.8409
0.525565	11.8696
0.197664	38.4365
0.1632	28.999
0.214223	43.8339
0.188866	123.24
0.199056	40.6805
0.104448	19.4413
0.156016	22.8098
0.158365	155.657
0.401569	8.6501
0.1699	34.2295
0.219464	34.7837
0.113626	38.8391
0.187106	123.164
0.174711	40.8011
0.143946	19.4819
0.18944	22.3675
0.134187	155.666
0.345329	8.67101
0.126332	33.9874
0.221442	33.0262
0.283235	10.9866
0.106101	31.2498
0.157788	37.9403
0.178702	123.187
0.131937	40.4171
0.156999	19.8541
0.19584	22.3286
0.148248	155.727
0.431944	8.55063
0.245158	31.6352
0.282542	27.3993
0.394549	11.3667
0.198007	37.2199
0.119979	29.6894
0.15409	123.431
0.158483	41.0784
0.183585	19.6689
0.207289	21.5798
0.136917	156.087
0.446267	8.83992
0.257468	31.7086
0.136871	24.8951
0.636963	11.8328
0.234827	37.5409
0.248586	28.0595
0.187988	123.645
0.227823	34.4696
0.202662	41.4398
0.230943	19.15
0.175909	21.5021
0.165122	156.145
0.459406	9.78751
0.24051	29.6618
0.127124	37.9769
0.207938	23.8358
0.174715	123.915
0.205416	33.186
0.243409	39.2814
0.2368	43.9127
0.138515	19.2402
0.134187	20.9032
0.17636	156.119
0.185042	27.9657
0.286287	10.6255
0.140021	24.3313
0.324712	20.8031
0.209037	33.2591
0.164878	125.095
0.223645	44.3393
0.156722	20.3156
0.182527	20.4042
0.113303	155.999
0.278511	29.6292
0.230767	11.6814
0.397791	17.6233
0.189347	32.5023
0.17842	124.502
0.233229	18.1106
0.253224	44.9465
0.102613	20.2301
0.134187	29.0158
0.124068	156.211
0.396312	12.5878
0.26526	15.4642
0.180758	34.5623
0.157071	124.57
0.191316	19.7003
0.192131	47.0814
0.190905	30.3848
0.137169	19.7991
0.105937	156.145
0.308861	12.8512
0.285963	14.4152
0.213586	34.8794
0.159992	124.425
0.204875	19.5263
0.140896	48.6841
0.240312	29.859
0.111458	156.355
0.130914	19.7429
0.277319	12.9281
0.166091	14.6492
0.196052	27.4652
0.14361	36.1153
0.320776	14.9182
0.202708	123.768
0.131106	26.4367
0.0990116	156.339
0.266721	12.2376
0.282592	14.3136
0.112999	25.959
0.205046	34.8316
0.379034	14.5863
0.174947	24.1849
0.224605	120.724
0.188112	43.3916
0.171387	19.362
0.104666	156.519
0.325403	10.8809
0.370127	14.5118
0.144609	26.4984
0.159872	33.2139
0.197079	22.0892
0.284523	12.4758
0.18159	38.5872
0.230441	113.072
0.0725929	156.374
0.36892	10.5043
0.133332	15.2089
0.137894	22.9548
0.131481	18.4726
0.173444	32.2807
0.235984	11.3724
0.148564	38.0487
0.153485	110.882
0.0534009	155.878
0.325145	9.61423
0.857064	14.5286
0.170783	21.3697
0.191527	34.2386
0.1689	12.2162
0.146386	39.7588
0.19332	13.3309
0.200629	109.587
0.0811614	156.036
0.21329	9.7375
0.325801	14.0575
0.229585	36.1895
0.152382	40.2853
0.179194	12.9641
0.171583	112.687
0.0833875	156.363
0.186121	11.209
0.424366	14.1907
0.24574	40.3727
0.173517	13.6094
0.215706	114.43
0.146153	154.902
0.260023	12.0623
0.712561	14.1156
0.13866	16.5678
0.169689	37.8196
0.189555	15.6774
0.203327	113.899
0.0721571	154.617
0.252572	13.2479
0.195932	22.377
1	14.9167
0.18944	36.9026
0.168418	115.11
0.153609	155.456
0.147775	19.3337
0.185256	13.0751
0.230402	28.2507
0.707698	14.6591
0.213504	34.8303
0.26029	113.659
0.143772	155.668
0.192775	12.2384
0.271893	30.7581
0.82999	14.4474
0.228692	113.466
0.132488	155.93
0.194883	11.069
0.322564	36.0483
0.425813	14.1084
0.21312	28.9519
0.179265	112.049
0.174755	155.959
0.224736	9.97854
0.336636	14.6519
0.200269	29.1889
0.172308	105.915
0.113543	156.068
0.228301	9.83761
0.523795	14.9143
0.178707	28.2562
0.164508	97.3463
0.116872	156.149
0.233506	9.32941
0.219252	39.5801
0.572235	14.9265
0.0943501	28.0644
0.191011	96.9057
0.157524	156.229
0.259312	8.31383
0.171148	40.0795
0.626865	15.007
0.191808	28.4349
0.216251	97.9657
0.243035	9.1142
0.180231	37.8765
0.544641	14.8467
0.25778	30.5689
0.192592	100.979
0.13209	156.326
0.244329	9.86741
0.430323	14.7286
0.276991	30.3645
0.224257	32.2664
0.178916	99.1249
0.148	156.522
0.15473	10.1782
0.459353	14.4947
0.30192	30.4433
0.144314	20.1012
0.239823	37.8051
0.212567	97.9427
0.175173	12.498
0.648255	14.4196
0.256435	30.2054
0.171722	19.1273
0.207714	95.6059
0.253595	13.6111
0.537951	15.4061
0.319451	30.481
0.154831	17.5375
0.233207	93.0743
0.146554	13.4955
0.456012	15.2545
0.245894	31.6165
0.133523	17.6693
0.217824	96.6334
0.196411	13.4762
0.618279	14.9958
0.18937	31.9825
0.210476	16.6762
0.215205	94.5711
0.113313	13.4457
0.7019	14.9694
0.223507	31.7327
0.161658	16.5449
0.13872	13.0763
0.495332	15.2656
0.180942	30.878
0.223645	82.3957
0.231472	92.4724
0.17408	18.2704
0.1363	12.3262
0.26788	15.9787
0.202587	30.287
0.167101	80.1494
0.300613	18.0759
0.128223	13.5138
0.244176	15.7519
0.169707	67.6291
0.193961	17.1686
0.0802204	14.5807
0.465027	14.8809
0.184507	38.7829
0.163954	65.0316
0.291272	14.9954
0.140654	158.764
0.174784	16.0326
0.549107	14.8415
0.235173	15.7888
0.147317	61.3066
0.242402	93.446
0.155535	158.054
0.134187	16.382
0.367656	18.0101
0.466123	15.032
0.174185	54.4373
0.190561	93.7624
0.135645	39.6612
0.186184	157.018
0.0982875	15.8569
0.0942163	12.503
0.19963	75.3246
0.473982	14.8909
0.262089	47.5435
0.182982	38.0854
0.181436	158.233
0.160782	16.8591
0.450322	15.2339
0.35711	31.4508
0.192016	62.3644
0.169993	44.1159
0.225827	37.6789
0.147278	157.978
0.121678	19.2898
0.123136	9.6087
0.20128	62.8632
0.495785	15.4029
0.443499	31.8089
0.279905	51.8636
0.23902	35.7887
0.306713	37.4054
0.16542	22.0148
0.0957137	9.33581
0.421484	15.3355
0.238903	29.8474
0.273088	39.3064
0.138021	21.2346
0.108252	10.0383
0.221125	43.801
0.617722	15.8729
0.15049	28.2293
0.570586	29.0478
0.0959592	19.2895
0.186089	10.1486
0.448422	15.5284
0.322335	28.8615
0.301549	28.3734
0.147879	35.1453
0.184719	18.4875
0.168059	14.3331
0.435423	15.6687
0.239063	29.3146
0.358804	27.1114
0.175188	35.1741
0.188904	18.0765
0.14144	17.9618
0.539081	15.4322
0.205609	28.8738
0.306713	23.6829
0.194924	35.0797
0.158966	18.5328
0.0709869	60.0333
0.0501807	79.4412
0.0457653	163.775
0.0310666	135.495
0.0291177	177.655
0.644156	60.5947
0.704198	16.6599
0.430008	97.2103
0.561373	47.6514
0.130365	62.9113
0.127094	75.8071
0.0337338	158.642
0.0974371	130.929
0.778155	59.9461
0.0307998	175.768
0.543562	16.728
0.391267	95.3602
0.831125	47.4234
0.11114	67.2424
0.177556	72.5388
0.0393235	156.576
0.102625	126.247
0.895556	59.8009
0.0400808	176.453
0.446655	17.0417
0.49276	94.1934
0.89558	47.0386
0.159614	71.5044
0.157741	72.0121
0.0450909	155.144
0.101934	123.615
0.640136	57.1083
0.0137472	168.963
0.479415	17.1308
0.374014	86.7682
0.666116	47.1463
0.0359004	76.2879
0.296862	71.3324
0.116614	118.682
0.109701	154.715
0.0583846	124.171
0.760548	52.2973
0.437357	74.7829
0.108002	167.068
0.455186	17.8879
1	47.3486
0.0197767	77.3025
0.109533	63.7149
0.14618	116.449
0.117775	155.782
0.0019503	117.799
0.0960744	156.717
0.595655	59.1045
0.600107	18.0806
0.812121	47.4974
0.0354488	79.4921
0.148431	64.0212
0.0937163	115.991
0.112727	153.585
0.133018	111.991
0.0643281	148.735
0.727447	48.721
0.588827	18.6862
0	82.5903
0.0611698	53.6684
0.210404	111.91
0.164495	153.724
0.0577309	144.365
0.26014	55.9892
0.9	40.0575
0.511166	19.0549
0.973702	47.8214
0.026303	82.9995
0.109799	43.562
0.107359	107.959
0.0725712	155.597
0	129.905
0.231104	109.181
0.490415	53.3866
0.643876	36.8542
0.464958	18.9772
0.41392	23.7281
0.666701	46.8306
0.408304	168.613
0	85.4866
0.17447	109.186
0.202504	156.949
0.381434	52.6246
0.457776	33.568
0.630264	18.3802
0.306081	22.5877
0.674351	46.4735
0.405008	167.071
0	88.1895
0.372432	100.196
0.238829	156.366
0.19878	114.407
0.531477	50.8622
0.570546	30.6879
0.501394	17.5465
0.201299	19.9496
0.254324	167.579
0.476176	46.6926
0.0536797	88.6484
0	19.0836
0.222227	107.777
0.194357	158.535
0.433894	52.4295
0.58965	26.7052
0.399019	18.6952
0.107873	171.794
0.395836	45.3206
0	96.049
0.107166	104.902
0.389769	50.9299
0.0420102	166.897
0.253438	23.4694
0.482133	18.1707
0.445182	42.3323
0	93.7788
0.317949	50.872
0.158943	101.137
0.0225005	106.718
0.0377857	166.539
0.238915	19.4771
0.519229	18.2806
0.59797	40.309
0	100.17
0.0379371	10.0106
0.148651	49.8021
0.0649215	101.485
0.0949809	90.2505
0.0447144	106.86
0.0371628	168.646
0.231343	17.858
0.530325	18.8587
0.706029	39.1471
0	99.2966
0.0669955	91.8182
0.148186	47.7777
0.0352273	9.8836
0.0897594	87.331
0.115975	106.407
0.0439197	171.984
0.15859	16.4323
0.435259	19.4159
0.671151	33.088
0.659867	152.024
0.0939394	45.9524
0.1079	90.5166
0.197767	9.0305
0.268262	81.1707
0.0716763	107.577
0.326404	23.9245
0.329398	20.178
0.657073	150.326
0.0962306	47.1298
0.201017	88.4812
0.364015	8.8412
0.219956	72.8026
0.0933559	107.109
0.446543	23.5882
0.294184	19.9862
0.489284	148.254
0.0978864	74.0468
0.0745304	43.7028
0.182159	71.6809
0.125489	102.568
0.330172	22.6042
0	188.794
0.460532	17.3828
0.0680251	16.607
0.389238	147.595
0.00232427	112.537
0.0973779	70.1557
0	127.323
0.171996	40.814
0.193642	9.47238
0.233788	68.7403
0	151.038
0.183732	99.0531
0.258796	19.0191
0	187.618
0.523377	16.5889
0.0194357	18.5997
0.376831	147.754
0	116.532
0.178449	68.9697
0.140909	38.2237
0.19977	9.76926
0.287723	61.4528
0.0628445	146.049
0.157079	97.5779
0.226931	17.9331
0.00430257	191.251
0.547059	18.5937
0.012479	16.382
0.241558	148.086
0.243491	66.3434
0	118.472
0.0259143	10.2202
0.153625	36.2638
0.209829	57.1109
0.111647	141.339
0.182304	16.2636
0.150427	93.6184
0.0568373	188.953
0	203.613
0.66038	18.6877
0.0223222	16.2765
0.34053	147.67
0.181529	62.6658
0.00380407	119.438
0.136883	10.7
0.101934	33.5276
0.244323	51.9365
0.0407448	141.389
0.159798	17.1263
0.110909	90.3627
0	212.353
0.0655391	196.159
0.525808	18.6182
0.00519481	17.2084
0.223106	148.349
0.142951	60.247
0.00452115	116.063
0.0891628	31.8149
0.242868	51.389
0.0690731	143.78
0.127431	16.11
0.162357	84.3634
0.0107359	206.989
0.523239	18.5657
0	16.3447
0.293752	146.895
0.183657	59.2407
0	104.473
0.00619381	126.587
0.169205	50.5616
0.0981185	29.529
0.0728212	141.645
0.110059	16.0406
0.152381	79.6323
0	218.912
0.440341	19.2063
0.010217	15.5162
0.369334	144.964
0.222102	57.3094
0	98.2546
0.0114444	130.815
0.048192	49.9674
0.0353852	27.4053
0	8.54865
0.0163373	135.616
0.132332	144.382
0.0599613	16.9689
0.139326	78.2529
0.00323929	220.13
0.483117	18.8567
0	13.9981
0.356586	143.78
0.122138	56.0729
0	98.988
0	127.312
0.0448463	48.4988
0.0638079	29.0695
0	8.52988
0.0133405	17.2857
0.169744	136.61
0.0392405	17.4341
0.0532104	71.2885
0.52	18.7208
0.00718008	12.5857
0.518608	143.3
0.0502729	48.1101
0	93.3675
0.0823578	50.0258
0.00835017	114.977
0.186935	136.45
0.0777429	17.9055
0	8.10993
0.0641103	17.4368
0.207656	63.1751
0.464553	17.6811
0	13.1305
0.274792	142.198
0.822499	41.2352
0.00425386	89.1904
0.241128	48.9679
0	113.47
0	37.8239
0	129.824
0.05186	13.2227
0.0214039	13.648
0.264628	60.5263
0.0887034	18.9659
0.501698	17.638
0.310687	139.092
0	81.2585
0.0861111	32.021
0.120526	37.6519
0.0185942	113.214
0.0351054	12.1003
0.101556	15.1245
0.183657	54.9167
0.0707705	18.3092
0.44261	18.119
0.298077	137.626
0	73.6367
0.155769	26.811
0.0384735	97.3164
0.134377	32.9257
0.0123199	125.604
0.117236	14.8532
0.251273	48.4617
0.318766	18.3916
0.204959	136.439
0	66.9812
0.0967616	24.3988
0.0827356	11.0496
0	93.5741
0.174157	31.1369
0	121.75
0	13.3053
0.264269	42.2309
0.189712	18.3235
0.270492	131.054
0	56.7174
0.164456	23.0229
0.0252374	85.4898
0.155802	10.5755
0	120.55
0.176762	31.5974
0.208924	38.7063
0	14.0119
0.335911	123.94
0.17595	18.1137
0	54.5072
0.185901	23.8368
0	72.6514
0.168609	10.7378
0.107183	28.7306
0	116.201
0.291687	39.5119
0	14.8001
0.255562	117.891
0.223194	18.1957
0	43.8929
0.0286942	71.7666
0.107519	25.1214
0.0992567	11.101
0.00465815	115.442
0.367019	110.778
0.167506	38.2476
0.0242424	14.8414
0.272424	18.2232
0.012666	35.5216
0.104863	63.3616
0.0885714	11.26
0.215861	23.0915
0	116.121
0.412642	105.975
0.012666	14.3072
0.318705	39.2609
0.406078	18.9292
0	15.4589
0	35.3092
0.014678	14.3457
0.295163	24.0761
0	114.678
0.505247	100.96
0.0575139	14.9123
0.488938	40.0396
0.370099	19.019
0	13.9456
0.00891125	33.5124
0.0194357	59.6352
0.0371001	16.6684
0.256065	21.7495
0.0190257	115.566
0.278436	98.8022
0.00988836	15.1995
0.363636	43.313
0.379336	18.7692
0	28.7215
0.0490119	32.3938
0.0977404	17.5808
0	103.775
0.386285	97.5372
0.0433566	15.2141
0.346416	43.5759
0.506349	19.4851
0	28.1507
0	15.5073
0.0536797	23.7307
0.04949	32.627
0.226533	16.1776
0	96.39
0.485687	95.6513
0.0322078	14.9151
0.371133	40.8295
0.580716	18.9719
0	27.2629
0.0848485	22.587
0.0164565	16.0878
0.0372995	33.9484
0.12049	12.3461
0.00593301	95.6705
0.468754	91.3063
0.40961	40.7482
0.533762	19.058
0.0105847	25.6123
0.0392095	21.1047
0.0365602	16.0939
0.0249581	35.4224
0.120779	15.1342
0	94.2786
0	5.93314
0.451221	86.9887
0.331551	41.1083
0.395887	17.1479
0.112727	19.9042
0.0121212	24.2348
0	39.1032
0.108218	13.3599
0	94.5435
0.233579	41.1502
0.00724934	10.59
0.561342	84.7835
0.281122	16.5128
0.00691578	23.5077
0.0201299	38.0495
0.158653	12.7549
0.00963481	94.8295
0.0889952	39.7991
0.196419	11.4807
0	11.1934
0.399821	82.4164
0.260468	18.5522
0.0265241	23.6397
0.0181818	37.7525
0.21721	11.0378
0.0361692	95.2266
0.448298	37.0954
0	14.7759
0	10.2356
0.572876	8.87281
0.397346	78.3279
0.23277	17.4902
0.0578089	21.9311
0	155.551
0.0474641	16.2413
0	37.906
0.190675	11.3343
0.0536797	90.0306
0.405114	36.7796
0.00947288	18.6864
0.460905	8.76917
0.506836	76.5331
0.196047	16.9266
0	153.2
0.150895	11.3202
0	78.1241
0.0916068	38.232
0.0219599	19.3113
0.227432	15.6791
0.355227	68.5875
0.0112727	151.802
0.170128	12.2997
0.0191063	74.5386
0.0939394	10.6896
0.047596	39.2952
0	17.9341
0.554664	63.6696
0.276351	12.0195
0.0300606	19.6411
0.222523	11.4164
0	70.0039
0.530858	60.9716
0.00830914	18.447
0.0663102	11.9079
0.11322	42.3394
0	152.348
0.192002	13.3563
0.252702	13.67
0	11.3368
0.129636	62.5125
0.397957	59.0124
0.0060282	19.8452
0.316855	43.5428
0.0464855	150.918
0.255087	14.8583
0.200655	13.0717
0.186106	59.3789
0	11.6601
0.437449	52.4757
0.008923	18.5649
0.0751515	150.015
0.311626	43.8315
0.204089	14.3458
0.299917	11.6507
0.39867	59.1136
0.0050101	11.5131
0.445862	47.9581
0.0414947	20.6929
0.012666	10.0235
0.0917548	150.452
0.343365	44.7482
0.47146	9.38585
0.0280649	21.9502
0.236301	12.9988
0.389975	63.8383
0.449968	44.2536
0.0101556	22.1418
0.404662	7.87549
0.101455	150.901
0.395089	45.837
0.05	21.0212
0.308916	14.4085
0.291832	62.9606
0	11.6049
0.384298	43.493
0.0206083	21.8389
0.569407	7.89322
0.364272	46.8932
0.0236822	21.6195
0.197445	13.0467
0.409917	60.9762
0.327829	44.6781
0	12.3057
0.0727273	22.4084
0.426314	7.76659
0.372447	47.4833
0.0966234	21.2709
0.254957	11.5504
0.255341	42.9804
0.410415	64.208
0.149449	22.631
0.448666	6.99365
0.34869	47.2122
0.202058	20.1803
0.0575139	20.0855
0.192846	12.1979
0.200786	41.6982
0.201132	63.3328
0.236043	21.9166
0.349843	46.8552
0.631509	10.0418
0.0606604	19.9217
0.281818	13.8321
0.118435	41.5155
0.422727	62.8888
0.258718	44.8943
0.308121	22.9543
0.345587	10.8518
0.0400554	19.044
0.388359	14.5239
0.175024	41.2443
0.718482	61.8651
0.208341	43.6724
0.359768	7.78293
0.301276	23.84
0.125888	18.1421
0.344703	12.5972
0.273857	41.6092
0.558164	61.2941
0.130986	42.4676
0.456408	8.78926
0.266395	23.6914
0.0767254	17.9364
0.108744	17.7707
0.127224	34.4553
0.144661	65.8497
0.266641	61.6582
0.215874	25.4954
0.301084	21.1925
0.132314	12.467
0.883008	37.6335
0.164154	67.8088
0.184219	73.7082
0.115447	16.6108
0.113255	33.1953
0.134502	62.4469
0.289208	62.905
0.228346	26.8591
0.132551	13.1041
0.877109	37.5751
0.194191	67.7541
0.189501	73.2685
0.105271	15.3076
0.126135	34.4314
0.251915	64.1374
0.102912	60.6157
0.171867	28.0306
0.123185	12.6053
0.945256	37.4977
0.180468	67.4745
0.189293	73.4389
0.0939003	14.4271
0.116881	34.5521
0.261868	63.822
0.0948492	59.2086
0.154807	27.0192
0.0989591	12.3763
0.996121	37.5875
0.190817	67.5533
0.12348	73.4984
0.623842	22.914
0.0977524	14.0891
0.279822	63.11
0.11223	31.3305
0.0906679	60.5125
0.1841	25.9537
0.102471	11.3228
0.0977383	34.3033
1	37.5158
0.173722	67.5677
0.111433	73.6558
0.592015	22.9379
0.079633	15.672
0.325103	62.3892
0.180395	26.6126
0.109602	61.4185
0.0976752	11.6184
0.119535	37.6783
0.932585	37.4603
0.169904	67.4485
0.0952535	73.2509
0.54018	22.8743
0.060193	15.3501
0.313013	62.5222
0.134388	24.1243
0.112838	61.5878
0.163745	11.4701
0.108707	39.051
0.90699	37.5376
0.147395	67.3578
0.10233	72.6157
0.485561	22.6845
0.315931	17.3474
0.187771	61.6131
0.146463	23.6676
0.0979856	60.6252
0.119328	11.3595
0.136109	40.759
0.128327	22.3155
0.723668	36.7323
0.125469	67.1984
0.122084	76.4126
0.591309	22.5316
0.097964	123.523
0.0610777	19.1166
0.216527	61.3461
0.144343	24.7512
0.106548	61.7645
0.130236	10.6696
0.127779	40.1413
0.840327	36.5763
0.631578	22.4955
0.150742	123.523
0.138559	73.1494
0.125497	20.0827
0.192451	61.5416
0.124965	23.8657
0.085395	57.445
0.125943	11.0393
0.104729	43.2031
0.757816	36.1801
0.200334	67.3702
0.648357	22.423
0.1347	123.845
0.132148	73.4259
0.114594	18.4688
0.228712	59.7722
0.149658	24.1572
0.096484	57.653
0.128509	8.993
0.13347	24.2695
0.637046	35.9431
0.120225	42.7223
0.745251	22.4736
0.166038	67.534
0.118068	123.771
0.160096	73.7599
0.0946417	17.8675
0.19427	58.6747
0.116747	26.0716
0.0959252	8.89405
0.0891337	57.5122
0.135023	39.4142
0.161227	10.0875
0.575923	36.1286
0.657785	22.3295
0.168332	67.7084
0.131772	124.186
0.207191	73.3844
0.103974	16.9754
0.143096	58.8054
0.164636	25.6879
0.159875	8.17481
0.0841006	57.2648
0.102114	38.5466
0.5926	35.8985
0.130287	23.4493
0.622085	22.2264
0.146379	67.799
0.157144	124.296
0.157172	73.6625
0.106739	14.6667
0.190165	56.4735
0.133579	25.3889
0.178267	7.27786
0.154696	38.2044
0.0846813	56.5114
0.569363	36.0945
0.122017	21.7023
0.675937	22.2693
0.174308	73.5602
0.171881	67.8891
0.139673	124.332
0.124696	13.5859
0.235985	53.3566
0.133989	23.6153
0.221101	7.65359
0.104331	37.4984
0.108066	56.1569
0.534819	36.382
0.137518	15.4158
0.122303	24.2244
0.176871	74.2406
0.642389	22.3901
0.145191	67.5239
0.144816	124.743
0.116645	13.6093
0.268171	50.9083
0.136137	24.2936
0.176423	8.14476
0.136334	36.7703
0.0989358	55.1242
0.156105	24.0173
0.830927	37.886
0.0988328	11.4808
0.611769	22.4943
0.169257	67.1795
0.120477	125.046
0.181446	74.268
0.138836	14.8354
0.261101	45.9549
0.134041	24.0435
0.0771478	36.1578
0.197252	10.0393
0.15379	53.5696
0.136089	21.9345
0.0993183	10.667
0.667976	38.1179
0.131375	67.4311
0.628239	22.4897
0.125848	125.062
0.184943	75.0864
0.101277	15.9676
0.151152	42.421
0.0988533	24.4645
0.109183	37.1775
0.20615	7.93003
0.154113	19.8494
0.654758	38.4447
0.123091	54.0765
0.0995709	10.7075
0.600812	22.4149
0.154687	67.7133
0.157741	75.3961
0.133864	125.169
0.0948235	16.8939
0.13011	39.2897
0.106328	24.5656
0.110061	46.272
0.121514	21.1062
0.635281	38.7692
0.092421	10.5729
0.15169	67.4926
0.715946	22.3646
0.15427	124.993
0.154302	74.5136
0.0792886	17.1327
0.176082	37.6929
0.144305	24.7695
0.11944	21.6778
0.101261	35.1367
0.726921	38.7116
0.119473	52.101
0.117515	11.8875
0.175301	67.7314
0.56009	22.4799
0.170676	125.135
0.163128	75.5569
0.0988016	17.5163
0.180136	36.7168
0.202664	23.6954
0.124854	15.9171
0.0841984	33.8642
0.700029	38.3307
0.114154	51.9695
0.169538	67.5647
0.605311	22.5182
0.156549	125.367
0.167901	73.6327
0.111807	16.7421
0.235197	35.6799
0.126141	27.825
0.228405	7.86045
0.109956	19.344
0.608012	37.7257
0.104613	11.8839
0.107785	51.5671
0.675914	22.476
0.15088	68.0828
0.152887	125.397
0.161227	75.7395
0.131508	15.944
0.254269	34.4981
0.143851	22.0509
0.299855	7.4123
0.113131	15.6693
0.0980295	30.7507
0.634774	37.4625
0.144816	50.7554
0.0850168	12.357
0.153734	67.417
0.671272	22.3177
0.146116	125.559
0.171792	75.7704
0.151547	14.2188
0.202161	32.9199
0.160447	21.525
0.14161	14.6062
0.210836	7.54039
0.0853036	30.3747
0.570523	37.4404
0.12827	48.9275
0.0944921	13.7884
0.156686	67.7893
0.680435	22.2909
0.108473	125.667
0.221322	75.7711
0.145009	12.3034
0.244314	28.3007
0.155133	21.4099
0.122132	14.4124
0.649003	37.2112
0.106539	12.2428
0.160637	67.3255
0.599112	22.4034
0.258321	76.0122
0.156512	125.886
0.211303	18.6199
0.122668	19.952
0.148556	14.0352
0.182033	7.81976
0.132148	26.7088
0.650021	37.3245
0.11263	11.1254
0.132417	44.6921
0.507515	22.2466
0.135938	67.4416
0.211086	76.2643
0.136758	126.005
0.203924	16.9252
0.129862	18.1996
0.209884	12.8737
0.159944	7.10909
0.160637	7.56367
0.126107	26.625
0.512579	36.6592
0.119565	10.7275
0.414037	22.2752
0.151866	67.9786
0.143626	41.6673
0.141409	126.32
0.214591	76.6095
0.218606	16.9068
0.173354	18.0874
0.115123	12.6448
0.219556	7.68612
0.123416	26.4
0.554322	37.5086
0.10975	11.4971
0.430918	22.3753
0.143635	68.8329
0.159915	126.58
0.103495	42.1794
0.185805	76.4658
0.186592	16.3604
0.100626	16.9703
0.118239	14.2343
0.146005	8.36242
0.589345	37.5074
0.124645	14.2516
0.0638112	53.1423
0.0975082	11.2721
0.415833	22.2518
0.125497	68.322
0.190396	78.0841
0.193582	126.669
0.117131	40.9574
0.159395	12.9431
0.124213	17.2389
0.131911	12.2322
0.10369	8.63535
0.686379	37.5814
0.12139	13.952
0.0831629	51.2961
0.119988	9.7448
0.560283	22.5607
0.113493	68.3233
0.104178	126.827
0.193681	77.1879
0.126343	41.1192
0.134998	9.05492
0.17788	13.954
0.116884	17.4043
0.159058	11.115
0.135109	11.0533
0.165516	24.9205
0.607455	37.6656
0.116291	49.6516
0.563218	22.6991
0.082782	67.9076
0.142406	127.293
0.19678	76.4924
0.111448	8.55498
0.139878	17.2301
0.194321	10.4888
0.17821	14.367
0.157547	8.09095
0.607312	37.7269
0.108461	14.0756
0.141072	46.8261
0.488151	22.4982
0.0791159	67.613
0.138822	127.421
0.172993	76.5567
0.0759768	12.0512
0.116498	26.1377
0.0925825	18.4436
0.166395	12.6175
0.242758	10.4739
0.174395	7.91646
0.136919	13.1009
0.425637	42.6549
0.480084	22.4867
0.0876414	66.9646
0.155798	127.68
0.148114	77.5282
0.0656808	13.7043
0.0847804	22.9073
0.257212	10.6339
0.137992	9.84824
0.347098	38.4043
0.508928	22.1579
0.199947	29.1783
0.119988	66.9105
0.13344	128.023
0.149453	78.6532
0.0964207	14.348
0.116723	22.1798
0.236451	11.1143
0.17054	9.74164
0.401077	36.3538
0.498595	22.1127
0.135776	28.0084
0.093119	66.7419
0.116985	128.045
0.183805	76.8767
0.111857	15.2157
0.0814592	22.8498
0.324362	11.0743
0.1393	11.507
0.370542	33.4569
0.538155	21.8266
0.139865	29.0702
0.0918673	66.734
0.165785	128.289
0.188693	78.6293
0.10776	14.3742
0.0968472	20.3622
0.274576	10.4266
0.105418	58.4503
0.16182	9.0189
0.136886	11.9735
0.140557	23.7976
0.120797	31.8959
0.503553	38.4912
0.446297	21.8184
0.0871809	66.6846
0.162254	128.562
0.197233	78.3763
0.0888579	21.0703
0.133046	17.1686
0.246222	17.5619
0.12916	58.3812
0.160266	9.42517
0.100362	11.6484
0.0553578	28.9908
0.512311	38.6365
0.470669	21.4062
0.11474	66.8324
0.121617	128.631
0.0875063	18.9756
0.176221	15.4375
0.205753	14.0492
0.0969868	11.7209
0.497287	38.7692
0.459881	21.2102
0.110585	28.4695
0.0889857	66.6533
0.118149	128.874
0.0758901	17.0987
0.301021	13.286
0.0905282	10.402
0.105055	11.8608
0.475867	38.9339
0.364137	23.8824
0.0578178	66.9222
0.190293	128.932
0.266366	10.9018
0.123258	8.8258
0.103974	57.3828
0.123524	11.7622
0.46296	38.9422
0.366272	23.2589
0.0514716	66.6246
0.253799	11.0978
0.142173	54.7167
0.101363	9.00884
0.19081	14.0812
0.460324	39.0258
0.0505601	66.78
0.2651	12.5982
0.0942867	5.92051
0.238736	14.3058
0.456164	39.2123
0.109322	67.1213
0.253821	14.0791
0.156446	41.8373
0.0750801	4.04135
0.270872	15.3355
0.0715563	12.2682
0.412775	39.3896
0.135351	66.9365
0.230768	12.2952
0.180015	10.9661
0.325947	20.3256
0.42301	39.4185
0.0835744	65.6548
0.20322	12.1721
0.114203	33.7116
0.237656	11.8092
0.43533	39.5193
0.095617	79.89
0.102569	66.0685
0.256257	11.3968
0.247914	12.1234
0.421671	39.6157
0.18315	66.3931
0.305014	8.87675
0.0519255	13.9666
0.229781	11.5548
0.381384	39.7459
0.154505	66.403
0.292019	10.7159
0.0741829	26.0876
0.279882	11.6449
0.427978	39.9175
0.245975	66.3744
0.233781	10.0973
0.0813751	22.629
0.281247	12.2445
0.406054	40.0331
0.174485	66.3431
0.222529	13.3944
0.274803	12.8559
0.364811	40.1009
0.121214	65.6272
0.140557	16.642
0.285616	9.85663
0.271084	12.4941
0.461958	40.1997
0.123155	65.0049
0.10574	11.4489
0.279783	9.04774
0.283917	12.9533
0.424357	40.2443
0.139267	65.9945
0.106752	12.7331
0.265082	8.71238
0.314774	13.9807
0.409057	40.3771
0.384609	52.4968
0.23605	129.082
0.0749637	9.21863
0.298159	8.53252
0.269889	13.27
0.344968	45.7522
0.0444497	126.14
0.0720805	8.20462
0.288382	9.11313
0.255751	13.2488
0.304406	44.5896
0.046281	123.45
0.288865	8.88639
0.274522	13.9008
0.211403	12.1897
0.314784	41.0541
0.0657779	120.902
0.317368	10.7698
0.225647	13.5272
0.261829	10.6985
0.384343	40.4914
0.0744717	119.032
0.327966	28.6965
0.290227	10.6341
0.256654	14.1868
0.331476	40.6181
0.110651	115.168
0.385882	7.61774
0.233455	13.6803
0.299793	40.5992
0.0789512	113.775

## Sheet: Figure 3b
Number of Neutrophils
1hpw			2hpw
WT	Cxcr1KO	Cxcr2KO	WT	Cxcr1KO	Cxcr2KO
27	10	6	31	13	29
6	3	1	15	7	7
11	4	15	28	11	26
14	17	16	26	19	19
10	5	16	10	10	25
18	16	8	18	28	16
22	16	7	29	19	9
19	12	16	28	17	20
7	4	20	7	11	28
22	17	14	35	17	27
16	0	14	21	7	14
15	7		21	15
	1			5
	11			18
	20			28
	8			12
	15			12

## Sheet: Figure 3c
Cluster Size (um^2)
WT	Cxcr1KO	Cxcr2KO
515.645	405.979	1638.22
740.493	229.654	338.254
709.696	396.759	945.881
347.116	427.795	886.92
1260.22	480.812	871.119
488.895	571.185	487.769
592.802	505.354	456.017
425.52	316.612	442.541
343.521	395.775	750.747
868.065	327.047	592.983
375.336	271.549	447.28
997.153	481.018
	259.893
	518.324
	415.448
	581.018
	271.304

## Sheet: Figure 3e
Track Straightness
WT	Cxcr1KO	Cxcr2KO
0.0396318	0.491215	0.912993
0.520325	0.361825	0.14305
0.266579	0.14955	0.41779
0.0539238	0.360303	0.222296
0.438434	0.464207	0.652786
0.32422	0.670526	0.157151
0.406461	0.0743195	0.760971
0.382653	0.909096	0.383741
0.0971937	0.0131796	0.128502
0.665149	0.275489	0.219527
0.537124	0.548455	0.0649085
0.0875025	0.612839	0.100313
0.883535	0.141898	0.683543
0.809875	0.136796	0.179178
0.629173	0.533861	0.00195852
0.174486	0.614655	0.317168
0.751706	0.178287	0.934248
0.157688	0.0302327	0.946016
0.336771	0.114405	0.50583
0.0458202	0.0934263	0.462856
0.145498	0.128935	0.668366
0.247537	0.399228	0.235933
0.727572	0.0786967	0.550295
0.104035	0.352425	0.33171
0.289282	0.262203	0.563248
0.508954	0.0400814	0.446202
0.787072	0.256485	0.879944
0.349879	0.620231	0.669517
0.445165	0.835969	0.823852
0.459423	0.890346	0.353031
0.40153	0.876174	0.777522
0.31959	0.042713	0.240374
0.340294	0.079411	0.508903
0.166323	0.128988	0.194601
0.732847	0.232623	0.817557
0.420148	0.205737	0.618694
0.198336	0.418469	0.844828
0.571636	0.216474	0.721838
0.300337	0.898903	0.52007
0.865272	0.673833	0.520096
0.14236	0.780553	0.380577
0.12348	0.416579	0.652016
0.121936	0.175299	0.767922
0.715119	0.573859	0.652975
0.84431	0.0376604	0.233748
0.428328	0.147227	0.653726
0.799119	0.74129	0.704518
0.282679	0.477064	0.586267
0.301298	0.654096	0.333758
0.282419	0.2804	0.250094
0.62538	0.223534	0.536145
0.195311	0.27447	0.542066
0.0327436	0.364858	0.723986
0.690145	0.349505	0.808049
0.662052	0.100421	0.499301
0.464046	0.618068	0.889049
0.914431	0.10729	0.697433
0.493296	0.234703	0.692461
0.57509	0.0917416	0.779969
0.289165	0.496596	0.246029
0.0267301	0.645938	0.603621
0.209847	0.170788	0.25406
0.686148	0.473579	0.0203201
0.174543	0.808351	0.636712
0.245697	0.343791	0.134029
0.241791	0.232653	0.505203
0.882169	0.569281	0.668958
0.0412962	0.568543	0.106716
0.772486	0.427149	0.24429
0.777004	0.827636	0.564829
0.675391	0.293181	0.0583682
0.340034	0.670007	0.0895216
0.0824913	0.0500258	0.422248
0.375757	0.11798	0.184912
0.31089	0.197269	0.358749
0.124662	0.233173	0.449523
0.612602	0.791648	0.271241
0.479434	0.266102	0.192741
0.554596	0.0892395	0.790981
0.564663	0.385517	0.231876
0.195862	0.696477	0.221412
0.226302	0.681028	0.0506256
0.164243	0.172624	0.668633
0.328975	0.575888	0.334129
0.0756072	0.119151	0.744992
0.277627	0.120398	0.768572
0.700216	0.380412	0.19819
0.055915	0.0603813	0.111394
0.287514	0.378819	0.558259
0.401336	0.0891079	0.242524
0.185839	0.674796	0.503599
0.0421869	0.565567	0.115548
0.496964	0.219905	0.156757
0.78263	0.689834	0.724755
0.376964	0.00711429	0.0733497
0.487361	0.031343	0.288038
0.19853	0.4466	0.777673
0.930781	0.295302	0.652367
0.615193	0.279717	0.928446
0.18336	0.657131	0.49306
0.756076	0.310378	0.0756783
0.187386	0.0244252	0.0121372
0.856512	0.234055	0.117854
0.904158	0.0722084	0.0934561
0.652683	0.329604	0.564296
0.320364	0.104316	0.340381
0.531944	0.628834	0.398309
0.903807	0.531937	0.221094
0.448934	0.442784	0.526967
0.209793	0.354482	0.210122
0.893306	0.645298	0.225165
0.548708	0.23833	0.26658
0.150425	0.70728	0.892411
0.930958	0.139953	0.507555
0.853199	0.706683	0.50929
0.351801	0.821076	0.748347
0.926946	0.360299	0.338621
0.543301	0.318998	0.0890269
0.440219	0.116038	0.674727
0.404884	0.715698	0.533494
0.6314	0.298785	0.59616
0.125697	0.246787	0.690093
0.332183	0.178008	0.573323
0.587347	0.471378	0.667715
0.118341	0.492715	0.256228
0.153349	0.109945	0.174003
0.855241	0.222453	0.63459
0.500921	0.187902	0.568724
0.248038	0.0503627	0.512949
0.376811	0.71386	0.812033
0.394243	0.440339	0.135788
0.903969	0.305004	0.645935
0.806622	0.572606	0.274282
0.926824	0.13744	0.395438
0.938473	0.593882	0.0260014
0.343609	0.619998	0.17323
0.125818	0.679019	0.328176
0.356258	0.470065	0.214974
0.50721	0.325897	0.131539
0.508034	0.369887	0.780812
0.947501	0.194448	0.33306
0.385789	0.356302	0.451786
0.929135	0.849809	0.244661
0.0906215	0.34603	0.490047
0.42042	0.726912	0.553563
0.58615	0.506994	0.0707169
0.982557	0.202896	0.439329
0.645358	0.513157	0.786342
0.379791	0.171144	0.153492
0.174794	0.0812924	0.0637474
0.298801	0.624007	0.0442145
0.830742	0.22985	0.952946
0.422827	0.124713	0.78865
0.487326	0.606443	0.328474
0.719626	0.222441	0.342926
0.441923	0.36361	0.659662
0.527987	0.111077	0.409331
0.921315	0.165669	0.154712
0.470048	0.693748	0.878766
0.211551	0.176168	0.855287
0.33827	0.130589	0.132651
0.0975493	0.498201	0.804617
0.333003	0.166554	0.753549
0.698114	0.340025	0.45902
0.356063	0.352192	0.283593
0.269939	0.367673	0.199473
0.686628	0.551515	0.426099
0.975893	0.0797915	0.550267
0.447824	0.871266	0.337918
0.51742	0.00238593	0.390655
0.474058	0.795284	0.76932
0.10115	0.387914	0.155123
0.164824	0.0649235	0.761518
0.481596	0.393209	0.104465
0.817448	0.346319	0.921022
0.871184	0.596859	0.474373
0.766587	0.707472	0.685474
0.260464	0.13081	0.551724
0.321341	0.889176	0.237071
0.789275	0.230843	0.364254
0.713465	0.243453	0.264189
0.482213	0.515754	0.808309
0.727677	0.420597	0.657192
0.124209	0.0739114	0.70559
0.337821	0.259182	0.395661
0.241041	0.15062	0.819681
0.296511	0.0413785	0.421858
0.160906	0.367381	0.700308
0.185728	0.710685	0.76358
0.515286	0.0621843	0.442475
0.388448	0.178756	0.122179
0.726674	0.436766	0.035496
0.150999	0.566445	0.307932
0.399675	0.414131	0.342853
0.159041	0.116785	0.624122
0.0814284	0.924714	0.490709
0.682366	0.497402	0.629477
0.0680424	0.563866	0.838192
0.0791071	0.602474	0.86551
0.105019	0.14907	0.508935
0.643693	0.656973	0.920841
0.909614	0.241514	0.934865
0.662766	0.0529952	0.199624
0.498176	0.870419	0.614381
0.134971	0.330624	0.219352
0.0746034	0.33699	0.586628
0.236737	0.0373388	0.690151
0.120921	0.370445	0.343152
0.709982	0.484764	0.360437
0.139375	0.812621	0.154558
0.216849	0.613794	0.667841
0.159707	0.130407	0.336661
0.580642	0.254531	0.349581
0.357076	0.404785	0.669556
0.315002	0.0637911	0.249959
0.0617855	0.435164	0.536247
0.639022	0.0776966	0.127538
0.143035	0.35961	0.535126
0.884695	0.230802	0.750663
0.184452	0.292971	0.201778
0.63211	0.332252	0.290206
0.655072	0.205099	0.0983037
0.308022	0.825853	0.0825782
0.812537	0.588667	0.624513
0.0303157	0.192932	0.0604607
0.856422	0.75879	0.587883
0.0751128	0.803404	0.0774775
0.451929	0.237639	0.128846
0.573522	0.75403	0.852791
0.512253	0.90719	0.38243
0.920057	0.768877	0.422519
0.198427	0.50048	0.18353
0.855302	0.86439	0.702643
0.597059	0.0415643	0.930958
0.16944	0.161295	0.295841
0.490649	0.331465	0.432034
0.23443	0.55263	0.887039
0.323252	0.093208	0.258423
0.100631	0.19116	0.486811
0.133047	0.712556	0.407181
0.284846	0.785189	0.592251
0.732024	0.484954	0.905418
0.631381	0.536251	0.0935154
0.631156	0.417964	0.254438
0.111623	0.497467	0.10863
0.615339	0.181671	0.76819
0.880583	0.427101	0.756624
0.175811	0.363675	0.864399
0.522776	0.302426	0.595942
0.290593	0.62498	0.09218
0.708382	0.521317	0.183614
0.522981	0.547066	0.586694
0.0351838	0.547301	0.8484
0.376391	0.436624	0.742301
0.670972	0.472393	0.829404
0.294932	0.0602156	0.0411955
0.904761	0.851466	0.851237
0.477802	0.806546	0.136885
0.658142	0.24131	0.19117
0.902117	0.25746	0.888295
0.448547	0.789342	0.496642
0.0830331	0.592285	0.155586
0.23062	0.189774	0.826137
0.813563	0.181597	0.205772
0.463558	0.186323	0.886749
0.293574	0.763047	0.346408
0.867563	0.421196	0.147856
0.45526	0.838024	0.689909
0.558881	0.0995292	0.289774
0.169713	0.245628	0.482563
0.209264	0.679588	0.332695
0.360576	0.185967	0.920666
0.697114	0.223782	0.238946
0.706173	0.0829599	0.0300029
0.166477	0.582333	0.0592963
0.669183	0.491034	0.0901815
0.185589	0.112748	0.653509
0.300088	0.526599	0.397647
0.101081	0.0968445	0.186683
0.0814671	0.0470631	0.381484
0.603825	0.920711	0.0487068
0.519904	0.665668	0.452465
0.762997	0.476652	0.177735
0.796679	0.0724992	0.612898
0.44312	0.582117	0.54803
0.204197	0.457367	0.063033
0.377821	0.698605	0.387763
0.326414	0.703536	0.0276592
0.789727	0.442624	0.00293665
0.847883	0.335361	0.609824
0.810969	0.657102	0.145612
0.766485	0.0681598	0.73234
0.326921	0.234415	0.0555949
0.705455	0.595614	0.365556
0.406528	0.31851	0.153424
0.35708	0.0306172	0.285884
0.100132	0.441109	0.132657
0.4009	0.413815	0.228328
0.758773	0.504842	0.321634
0.105479	0.208389	0.215122
0.612122	0.250459	0.414769
0.742074	0.0852902	0.716685
0.017468	0.41156	0.0607876
0.41172	0.869192	0.358151
0.688807	0.249673	0.392004
0.859851	0.150018	0.491798
0.0552729	0.613671	0.421883
0.67612	0.685554	0.430334
0.461936	0.565693	0.0876
0.861641	0.751935	0.145773
0.28996	0.371811	0.0894545
0.678945	0.27865	0.146811
0.466117	0.431914	0.0232509
0.455031	0.702152	0.0390015
0.69825	0.101926	0.0562014
0.361102	0.172714	0.562269
0.570437	0.0867473	0.473224
0.751401	0.639845	0.441099
0.447746	0.164459	0.225213
0.463681	0.428377
0.750444	0.373936
0.855115	0.474256
0.885184	0.155975
0.830207	0.364167
0.515824	0.158012
0.326691	0.711756
0.802609	0.219939
0.430424	0.245606
0.0857488	0.207118
0.243391	0.60441
0.0514641	0.369857
0.527718	0.213059
0.119665	0.0969266
0.00588587	0.0382281
0.484986	0.810408
0.774886	0.162149
0.281387	0.570765
0.0656736	0.636825
0.0879019	0.193222
0.370769	0.696022
0.0818584	0.174502
0.15916	0.293857
0.143159	0.471848
0.521856	0.222992
0.17061	0.502609
0.413243	0.350536
0.566807	0.74426
0.388423	0.791183
0.176142	0.602989
0.562391	0.276748
0.7477	0.757238
0.380386	0.417746
0.194628	0.504629
0.417637	0.0375906
0.896218	0.0511516
0.824163	0.791499
0.353194	0.529389
0.605834	0.495672
0.24222	0.0987509
0.447317	0.443809
0.620218	0.101108
0.766026	0.401666
0.20887	0.357782
0.0850834	0.236299
0.656801	0.694477
0.0503002	0.244493
0.355423	0.153085
0.412266	0.157781
0.354792	0.0319713
0.0666935	0.702003
0.280447	0.253703
0.428156	0.199023
0.131701	0.7359
0.554798	0.0755063
0.213508	0.148209
0.653384	0.580542
0.527434	0.493726
0.0731784	0.030088
0.449968	0.240381
0.861339	0.338791
0.0865574	0.320807
0.7313	0.0184645
0.864944	0.689181
0.192039	0.219963
0.666421	0.501178
0.271753	0.344868
0.635142	0.449234
0.646421	0.261237
0.162078	0.441584
0.0816357	0.489005
0.758901	0.150132
0.649477	0.122622
0.532822	0.511583
0.131955	0.224894
0.75168	0.435122
0.0920562	0.770232
0.531838	0.476647
0.175983	0.0683121
0.043493	0.0827148
0.0300989	0.493868
0.451366	0.27835
0.819741	0.925725
0.456165	0.123179
0.464115	0.366561
0.545561	0.176878
0.59527	0.226083
0.442857	0.355321
0.6848	0.239797
0.175404	0.0956403
0.447229	0.535545
0.0520002	0.280343
0.144577	0.440613
0.0489295	0.165086
0.209771	0.536737
0.356377	0.0967661
0.366002	0.819183
0.708105	0.59358
0.486986	0.0646926
0.670278	0.202879
0.449391	0.283777
0.878596	0.618849
0.0437906	0.681873
0.391364	0.820128
0.292787	0.373284
0.0786535	0.544772
0.920811	0.25852
0.205563	0.580563
0.658842	0.559818
0.111926	0.434688
0.375489	0.166608
0.863327	0.279169
0.0470444	0.2523
0.215799	0.0249282
0.83633	0.0573611
0.0311402	0.0900004
0.706934	0.237774
0.317249	0.785745
0.155153	0.839066
0.0827482	0.798738
0.460968	0.599025
0.0405352	0.53765
0.709929	0.158914
0.667535	0.308713
0.112229	0.107513
0.316454	0.0589321
0.318788	0.12979
0.674767	0.578838
0.315785	0.891972
0.340395	0.233035
0.733078	0.45598
0.378009	0.0395659
0.668008	0.399202
0.473468	0.641571
0.0604789	0.0194891
0.0676387	0.23565
0.22292	0.195949
0.17142	0.377692
0.30995	0.599949
0.470186	0.402309
0.077304	0.636737
0.15715	0.0186078
0.734734	0.164852
0.270416	0.388669
0.650016	0.201075
0.481159	0.10308
0.489353	0.0937749
0.573929	0.100728
0.880245	0.119083
0.754845	0.265138
0.817911	0.34785
0.157648	0.208345
0.638384	0.134622
0.231669	0.129118
0.358015	0.818919
0.30474	0.331907
0.277043	0.301254
0.234396	0.0461969
0.752885	0.0836787
0.0336789	0.226703
0.481041	0.184768
0.539369	0.161083
0.286643	0.132929
0.303052	0.320659
0.561123	0.861918
0.65454	0.476794
0.243584	0.802805
0.120817	0.413048
0.756562	0.548864
0.654771	0.238753
0.495922	0.192666
0.639109	0.292227
0.735344	0.374411
0.228078	0.786833
0.418793	0.686407
0.0996714	0.8602
0.73268	0.483361
0.582753	0.11724
0.773399	0.193042
0.185651	0.853079
0.555876	0.0660822
0.410853	0.593939
0.580422	0.746686
0.431864	0.206297
0.367627	0.239523
0.446585	0.0456163
0.563102	0.6857
0.752985	0.582239
0.145324	0.129712
0.525193	0.422982
0.0958352	0.557404
0.374872	0.385274
0.328697	0.38282
0.306647	0.846913
0.238974	0.123742
0.0791555	0.481908
0.0434375	0.893827
0.0657721	0.178962
0.77217	0.237645
0.577479	0.588916
0.0115007	0.4408
0.366389	0.663176
0.438166	0.153884
0.139633	0.0832405
0.251436	0.3113
0.293365	0.247878
0.721546	0.117592
0.147405	0.781731
0.23608	0.0459556
0.101536	0.0378159
0.765547	0.800697
0.16177	0.199556
0.384304	0.118142
0.186248	0.0513646
0.573457	0.448987
0.0899045	0.685478
0.444494	0.414487
0.497056	0.587004
0.538164	0.935716
0.0802951	0.239954
0.0990858	0.370149
0.17647	0.382332
0.368651	0.474436
0.058972	0.228245
0.156056	0.170241
0.055821	0.130154
0.736958	0.187814
0.0384776	0.618525
0.117914	0.353717
0.600614	0.338464
0.764847	0.150415
0.268087	0.100003
0.237473	0.117479
0.350606	0.174234
0.270899	0.283613
0.396031	0.516483
0.261005	0.178668
0.504913	0.67192
0.224371	0.777822
0.0542102	0.652423
0.111698	0.241221
0.0330199	0.279529
0.198209	0.168997
0.157139	0.966073
0.872837	0.39286
0.0808087	0.659314
0.533059	0.172517
0.300265	0.796622
0.312679	0.295921
0.3898	0.508017
0.724151	0.201854
0.738414	0.690847
0.195299	0.44548
0.449658	0.0848109
0.639361	0.317765
0.833675	0.200352
0.150434	0.130794
0.641323	0.241434
0.428036	0.117564
0.641369	0.144277
0.206458	0.709126
0.540837	0.117984
0.1356	0.653008
0.842978	0.225994
0.126113	0.132326
0.059642	0.108069
0.110259	0.218989
0.105714	0.374031
0.19432	0.081157
0.880682	0.709781
0.211568	0.286688
0.573988	0.559222
0.287323	0.285152
0.51853	0.123715
0.586118	0.3376
0.564808	0.166688
0.348672	0.147057
0.676478	0.2879
0.3941	0.116704
0.713251	0.522003
0.763737	0.515319
0.0637519	0.449585
0.438562	0.119239
0.632863	0.394012
0.648312
0.213233
0.268692
0.125152
0.221807
0.527365
0.0301044
0.745317
0.290239
0.445959
0.134508
0.162987
0.751339
0.489395
0.34473
0.133068
0.805183
0.168237
0.320189
0.0721034
0.273775
0.674407
0.129297
0.102701
0.250736
0.090483
0.0819655
0.124653
0.212753
0.621823
0.0663937
0.140007
0.102116
0.521796
0.386293
0.0173662
0.515301
0.376768
0.122765
0.309337
0.701621
0.23469
0.447774
0.685576
0.346003
0.364689
0.355483
0.235039
0.134093
0.593202
0.36434
0.844467
0.0586524
0.533919
0.0191293
0.468929
0.79745
0.864605
0.40325
0.357052
0.290199
0.809588
0.155732
0.199686
0.159583
0.00559569
0.649554
0.264078
0.323248
0.633067
0.664726
0.446257
0.139036
0.262202
0.257077
0.881355
0.19368

## Sheet: Figure 3f
	Speed (um/min)
	WT	Cxcr1KO	Cxcr2KO	WT	Cxcr1KO	Cxcr2KO	WT	Cxcr1KO	Cxcr2KO	WT	Cxcr1KO	Cxcr2KO	WT	Cxcr1KO	Cxcr2KO	WT	Cxcr1KO	Cxcr2KO	WT	Cxcr1KO	Cxcr2KO	WT	Cxcr1KO	Cxcr2KO	WT	Cxcr1KO	Cxcr2KO	WT	Cxcr1KO	Cxcr2KO
Cosine Theta	-0.9			-0.7			-0.5			-0.3			-0.1			0.1			0.3			0.5			0.7			0.9
	0.33197	2.68555	1.69449	0.660034	0.0419922	2.24092	0.160541	1.12402	2.3157	4.0236	0.124942	0.198523	10.8399	0.232603	2.5324	4.764	0.162881	10.8076	1.96625	1.42882	3.51916	3.51088	0.0839844	3.27274	2.64203	0.394043	1.30086	0.51001	14.3318	20.9305
	2.81579	1.36424	1.6387	1.16621	3.23999	1.83326	0.0963407	1.33398	2.72945	9.28679	0.601615	0.45409	0.14168	0.299147	0.784936	4.14561	3.97965	3.89339	1.10033	0.0611786	1.30075	9.53034	0.417969	0.621821	1.12201	0.781673	11.1947	1.83997	0.210575	10.5895
	2.77211	0.723713	1.1438	0.261307	0.868389	0.750598	0.0400257	0.776001	0.346026	0.0950716	0.219754	3.354	0.100959	0.828737	1.01202	0.635957	0.826115	2.09177	2.73922	0.502159	0.304981	1.16368	0.111616	0.9899	2.66003	0.29122	6.1809	4.88964	0.502676	15.7692
	1.09588	0.840035	0.974543	0.308315	0.803589	1.55396	0.0751373	1.49597	0.954764	0.328497	0.684777	0.601224	0.0134568	6.65058	2.71769	1.05521	0.306009	0.120421	0.12923	0.302957	0.161421	0.0679932	0.5612	1.37129	2.56396	0.766493	15.2172	2.70231	0.477351	9.89107
	0.877434	0.882983	0.415984	0.286287	0.880406	0.184021	0.0905668	0.370056	0.106018	0.105569	2.13626	0.300112	0.180941	2.18099	3.17038	0.215368	3.44918	0.262981	0.320033	8.06359	2.20257	0.237205	0.477742	5.81662	7.8539	0.576458	15.1527	5.52479	1.33537	8.18857
	6.19664	1.20352	0.723376	0.369162	0.451134	0.0700073	0.0719886	0.476013	1.62203	0.0779318	3.15128	0.768554	0.0903348	3.29396	1.41943	0.0896684	1.18115	0.981257	0.0917978	1.12763	2.19524	0.116867	0.512082	5.24954	2.82331	0.192819	12.2491	5.52687	0.529511	1.09227
	0.675988	1.18244	0.436035	0.116398	2.99251	0.09198	0.355957	0.469971	0.609215	0.0980616	3.24564	0.143658	0.0404792	8.82101	0.247692	0.154125	2.97657	0.207477	0.284288	1.64861	2.56589	0.0277619	0.894519	1.07832	0.181861	0.903738	7.92491	9.69641	4.5801	0.802012
	0.3107	0.389101	1.284	0.0980609	0.305219	0.191956	0.257996	0.943294	0.0751395	0.161559	5.17447	1.95604	0.0905048	1.25596	1.22788	0.0704798	4.5467	0.161025	0.0496867	1.36926	1.07737	0.0305249	2.35488	0.286011	0.1098	3.43246	0.446165	1.47976	0.562407	0.878003
	0.531831	0.449092	1.23199	0.200895	1.51608	0.544006	1.48999	0.872807	1.01853	0.0866832	4.138	2.17849	0.0449068	1.966	0.378265	0.104936	5.98804	1.51718	0.0636304	1.31995	0.75685	0.21998	18.7778	0.252301	0.184556	2.59598	1.07102	2.10077	1.32038	1.08527
	0.416868	0.660601	0.567993	0.0533602	2.09096	0.462036	4.056	1.24174	0.355764	0.169027	3.086	0.584487	0.0887835	0.156006	0.738365	3.06201	0.119995	16.5228	0.199231	0.144043	1.97802	0.113438	1.12581	0.231446	0.179928	19.4039	1.21405	2.10492	1.717	1.71272
	0.172917	0.0661019	3.14398	0.236557	7.35971	0.391968	0.881989	2.21109	3.08203	0.134048	15.1982	0.457242	0.0728403	1.92999	0.56517	3.55396	0.497986	1.64996	0.17155	5.52203	0.912548	0.130779	8.51876	0.445488	0.0898432	6.27908	0.151978	9.35424	0.838874	0.395166
	0.45853	0.196352	0.669983	0.0806407	3.65913	0.390015	0.134003	5.85717	2.38011	0.217414	3.82189	1.90624	0.1304	0.0140381	6.9707	2.22803	0.959961	2.90399	0.0584351	2.06006	1.09482	2.17603	1.51202	0.412298	0.174295	0.986062	0.567993	3.22102	0.56572	2.42523
	0.083728	1.16333	4.00598	0.186559	2.63734	0.484009	0.135986	1.79199	0.335381	0.213989	0.914001	2.28816	11.962	0.961975	2.67725	0.747986	2.03802	1.56595	0.0699707	0.538025	0.152842	2.13599	0.710022	0.436016	0.0651444	1.23051	1.17798	18.0133	0.94178	4.29297
	0.146849	0.291963	0.0539551	0.895996	2.65002	0.362	0.364149	0.55603	5.7993	0.450012	4.87201	9.71377	6.6373	1.53204	0.885996	0.131958	0.122009	8.94879	0.145272	0.16803	0.646017	0.160034	2.16998	0.186079	0.150416	2.98004	0.00598145	5.90978	1.52256	8.08596
	0.167342	0.316054	3.28802	0.929993	0.859985	0.0299683	2.52842	1.34802	2.6359	6.20398	0.200012	7.61167	0.817993	3.95801	1.48375	0.0319824	0.390015	2.33697	0.0788492	0.0459595	0.88807	0.261963	2.95996	0.35616	0.144204	2.00995	0.626038	1.61174	1.39152	1.99502
	0.204455	0.632855	0.994019	2.43188	7.0343	0.25	1.99741	0.175964	3.09919	4.25201	0.0419922	8.41266	3.95001	3.52399	1.02123	0.314026	4.4523	3.44072	0.0639648	0.374023	0.654711	0.16803	1.90399	1.12167	0.268363	0.909973	0.656006	7.65642	0.550248	9.08718
	0.254867	2.19704	0.0640259	0.25	0.0479736	0.57196	2.1211	0.562012	0.340835	0.625977	0.962036	1.34253	1.45398	0.507996	2.36804	0.450012	0.886789	4.72687	0.372009	1.08203	0.34486	0.130005	1.49402	0.31426	0.0704624	2.22595	0.23999	0.818054	1.02062	0.339409
	0.417503	2.22291	0.309998	2.1142	0.432007	0.197998	2.39485	3.81	0.503994	0.393982	0.0239868	1.80396	0.372009	0.81604	3.18834	0.664001	2.21002	0.378193	0.00598145	2.67999	12.1534	2.76196	3.58528	1.14186	0.0965421	0.64801	0.0880127	0.620144	0.40382	1.83173
	0.176056	1.75244	1.086	1.75964	1.96594	0.300049	1.44916	2.38798	27.2747	0.377991	4.87396	5.20404	0.0360107	0.619995	3.21973	1.00201	10.906	2.42163	4.04999	3.13995	2.40635	5.43023	2.81583	9.04567	0.168847	6.78198	0.711975	0.209961	0.19327	1.94808
	0.427694	1.68233	0.288025	1.39588	1.66797	0.0679932	3.62398	6.32605	1.34046	0.736291	0.299988	0.527516	0.881958	4.1624	7.02879	0.026001	11.407	2.23958	2.76605	5.19266	2.40474	4.55396	0.292825	17.865	0.375394	4.01801	0.660034	0.504591	0.115253	2.68064
	0.154005	2.66676	1.61603	1.44598	0.0980225	0.108032	5.23516	1.02203	2.38892	2.38628	0.104004	12.4939	0.0120239	1.56711	16.5963	0.0979614	3.55566	1.42014	0.252014	10.5585	0.647604	0.523987	2.23674	0.646431	0.1728	3.05603	0.375977	0.169218	2.553	0
	0.0909405	5.24595	5.45203	2.40002	2.552	0.654496	2.02341	3.45932	0.0939941	2.66088	0.242004	2.48004	0.161987	7.52399	13.565	0.0840454	0.100429	1.50396	0.682007	3.84998	1.30839	0.144012	2.5589	18.0769	0.0561706	3.09399	0.226013	0.190379	4.86745	1.745
	0.343494	0.894457	3.58398	0.470032	3.47595	2.12867	0.304186	3.04843	2.54752	2.39419	0.223999	2.646	0.175964	0.369404	0.848174	0.299988	0.221285	0.179006	0.833984	7.99402	9.14665	0.531982	0.476386	13.1341	6.19	3.46892	0.0900269	0.11046	1.72626	2.828
	0.124285	2.31211	2.81201	0.287964	5.64606	1.4193	1.49637	0.299672	1.30144	6.78452	3.54999	3.64733	0.0419922	0.279999	15.3588	0.612	0.214993	4.34708	0.333984	13.127	4.04678	0.634003	1.12806	25.6924	2.44196	0.988486	0.237976	0.0645728	7.64583	2.17004
	0.145666	0.579163	0.201965	0.115967	1.08352	0.277433	2.91137	0.0741443	3.46177	2.17342	2.77399	0.580017	0.636047	0.186993	0.406006	0.409973	3.21945	14.2866	0.388	10.2113	3.15832	0.261993	1.35752	1.26196	0.252014	0.49648	0.504028	0.198333	4.60318	1.23004
	0.113233	0.26318	8.75598	0.00195312	4.9446	0.0568573	0.714499	0.417063	1.37496	3.5682	1.65173	0.484009	0.537964	0.171247	3.64404	0.664001	0.135986	4.43145	1.49396	0.553787	2.33242	0.453979	1.462	8.75933	8.80054	2.84003	0.155945	8.44421	0.413633	0.593994
	0.0683166	10.2299	2.93799	0.0280151	4.23682	0.168818	0.742606	0.263795	2.09789	0.208783	0.2407	1.05798	0.798035	0.253782	4.16816	1.146	0.117405	5.01196	8.78317	0.318961	4.84222	9.98804	0.453301	10.1393	0.778015	2.04803	0.478027	0.0243829	6.66571	1.93597
	0.58564	0.382804	3.35602	0.0219727	2.06598	1.52834	0.173402	0.38521	0.960741	0.294986	0.153686	0.627991	0.971985	0.155792	1.49144	0.0960083	0.540871	1.68201	1.40727	0.0975379	1.27073	1.95516	0.225459	1.55815	0.417969	0.75	0.461975	0.510565	4.81685	0.320007
	0.382839	4.17789	0.352051	0.0840454	1.85199	0.570948	1.02391	0.105111	0.566961	0.16605	0.544517	10.0902	0.484009	0.298422	5.88036	0.635986	0.317108	2.17401	1.69413	0.0402612	0.873805	4.45653	0.651091	12.0003	6.04688	0.82605	1.15198	0.0551759	7.77297	2.84998
	9.25922	1.4414	0.437988	0.10199	1.534	0.236557	2.45566	1.08979	0.162103	0.196748	0.102031	11.1767	0.488037	0.0804542	0.921997	1.06995	0.900682	3.98395	1.63895	0.106025	3.57518	0.436048	0.883714	3.2211	11.0109	2.646	0.218018	0.375728	8.02113	0.671997
	0.234109	0.217684	0.579956	0.135986	0.384033	8.9511	3.04122	0.832294	0.250203	0.870279	0.221782	0.79999	0.0739746	0.178154	3.47163	0.794006	10.3349	1.95465	10.8264	0.140334	1.35301	1.88046	0.250491	9.96677	1.51354	11.448	0.289978	0.186984	4.24882	0.82196
	0.0160522	0.932268	0.426025	0.107971	0.205175	3.77255	0.762567	0.223345	0.412616	0.759446	0.197585	0.180271	0.221985	0.105597	6.82035	0.372009	0.192017	0.0300293	2.53798	11.5058	1.18163	15.0707	0.13604	1.09075	2.64564	7.14731	0.778015	0.394379	2.63197	1.09204
	0.0835155	2.06619	0.232056	0.132019	0.280254	4.30729	1.87	0.531411	0.128021	1.35165	0.236386	0.186425	0.0540161	0.280029	1.00802	0.0759888	0.573975	0.0339966	0.747495	2.60931	15.4495	2.48745	0.221897	3.95843	10.9298	9.54416	0.453979	0.0900494	0.399161	2.15997
	0.128007	1.01961	1.81396	0.186035	0.170046	3.63262	7.54974	0.696425	1.01677	1.21533	1.84338	0.211815	0.833984	0.414079	2.71063	1.008	2.12994	1.88382	9.46422	2.474	18.072	4.32671	0.502865	1.26261	2.21363	5.73653	0.649963	0.192563	1.9044	1.84796
	0.207255	0.48442	0.885986	0.135986	0.229164	1.67825	0.563185	0.463868	0.0840775	0.378357	1.65198	0.221782	0.838013	2.46116	0.601915	0.593994	0.972046	1.96678	9.59653	0.204218	4.90802	6.86806	0.427203	5.7964	6.48895	19.1471	0.774048	0.0562749	14.702	1.67999
	0.201049	1.37624	1.91602	0.174011	0.2542	0.900031	2.93663	0.661753	0.0765425	7.20728	5.65399	0.481705	0.065979	5.02156	0.204713	0.0620117	2.64795	1.72432	2.57863	0.396774	0.42957	0.925476	2.23325	10.9768	10.6118	10.7996	0.182007	0.204373	17.5677	0.0820312
	0.211535	0.399717	0.458008	0.0839844	0.933756	3.6701	0.49834	0.321508	0.175951	0.900935	0.091773	0.980234	0.286011	1.26963	0.207571	0.252014	0.228027	1.40991	6.4521	1.96076	4.69016	1.94379	0.320847	5.10086	3.31613	12.023	0.322021	0.141741	9.11225	2.07202
	0.125965	0.358409	1.27002	0.0759888	0.641409	3.14192	0.466003	0.239616	11.0843	0.878193	1.4896	0.395433	0.529968	8.42999	0.178721	0.919983	2.10999	1.51604	5.9611	6.15793	5.26868	4.52787	0.789356	12.1204	0.947998	13.0782	0.164001	0.0761564	0.335941	2.15802
	0.316609	0.0887687	0.559998	0.0960083	0.125599	0.627991	0.788025	0.311409	1.19411	0.638113	4.74928	0.404563	0.565979	0.961975	0.904225	0.223999	9.31354	0.317224	13.9421	4.19544	3.65726	1.55799	18.1594	1.70282	0.797974	3.54117	0.0700073	0.144344	22.8261	2.69
	0.062749	0.161259	0.409973	0.0240479	0.724348	1.578	0.461975	0.123701	0.684626	0.12252	21.302	0.15852	1.47797	12.21	0.258073	0.197998	2.01661	0.0924617	7.87016	4.11801	0.62053	4.0424	0.216484	3.73999	0.15802	1.26076	0.0880127	0.0407697	32.4377	0.904053
	0.242835	0.446784	0.450012	0.320007	1.06498	5.23149	5.42497	0.287513	0.674072	0.109462	10.002	0.386575	0.585999	1.7617	0.0837015	0.35199	9.77518	0.0141559	0.356096	18.8828	1.91402	7.35811	0.103664	1.94	0.135986	0.230236	0.890015	7.73299	5.33141	1.47998
	0.179599	0.508029	1.14801	0.186035	0.15482	10.5476	1.03198	0.939824	0.546021	0.822929	1.15399	0.0797066	1.20398	16.1131	1.05118	0.367981	2.33514	0.0688482	0.111867	2.99799	8.13908	1.43393	8.35283	1.92951	0.539978	0.515224	0.112	2.02145	3.89121	0.927979
	0.32391	0.219318	0.395996	0.156006	0.641526	2.79657	6.242	11.6797	2.39827	10.7374	0.914001	0.115589	0.476013	4.58394	2.60212	0.0640259	5.80452	0.0749796	0.468018	0.421997	4.09624	0.612628	13.3222	15.1874	0.697998	4.0213	8.12957	2.32767	1.95	2.67999
	0.137463	0.0572675	0.182007	0.0439453	0.256202	0.317891	8.26196	1.70732	3.01443	0.182184	1.42834	0.189948	0.280029	10.0497	0.730901	0.695984	3.16972	0.0484816	0.20756	1.08203	4.16237	0.261792	6.10875	2.70473	0.618042	0.446111	0.202019	6.95655	10.4517	11.816
	0.160067	0.040492	0.916016	0.132019	1.01131	0.431905	0.501712	3.44015	0.659385	1.3919	0.172734	0.165527	0.153992	0.225261	1.57965	0.782043	2.10089	1.45188	1.67831	0.283997	4.37604	1.22914	1.46204	11.3408	0.449951	0.565209	0.221722	10.9294	9.33745	1.11401
	0.0954815	0.4133	0.463582	0.09198	0.121644	0.306237	1.09963	16.211	0.469528	0.481316	3.97954	1.94143	0.116028	0.130376	3.14553	0.0980225	6.50355	4.6873	0.214583	1.04999	12.1388	0.486756	1.95197	1.62212	0.726013	0.573836	0.361372	1.05028	6.9049	2.23395
	0.114031	0.174937	0.272332	0.0479736	1.39944	0.123222	1.93049	0.543945	0.130067	7.0241	0.25943	2.90874	0.85199	0.332849	1.38502	0.107971	0.492005	2.82279	1.44087	3.76775	1.29963	0.225095	10.8799	19.8012	1.41003	0.227048	2.20108	8.35328	2.81707	0.237976
	0.0939941	0.2502	0.0697734	0.221985	0.510702	2.79972	6.91284	0.526001	2.29881	15.084	0.300119	2.34339	0.497986	8.57294	4.35996	0.226013	14.1867	1.62556	0.098104	1.16208	1.71708	0.382049	2.05417	10.6623	0.33197	0.789795	1.09533	7.81014	12.1876	2.026
	0.273903	0.291209	2.15331	0.039978	0.0928191	0.385811	7.31317	1.69	0.306352	2.93092	2.70634	1.55665	0.531982	0.955906	8.38881	0.362	2.95798	1.81606	0.140512	0.535797	0.516751	0.299836	18.6571	0.166826	0.28595	0.0855082	0.545751	10.495	3.19333	8.12
	0.378083	0.362049	1.0277	0.135986	0.0984906	0.116339	3.25613	0.653596	2.902	3.26801	7.58491	1.3479	0.458008	2.39744	1.77886	0.346008	5.97836	0.456795	2.73934	2.48612	0.0895164	0.0824834	0.82306	0.317076	0.118042	0.553156	0.144556	2.84214	0.656448	5.646
	0.573162	0.34606	1.09099	0.0720215	0.0601481	1.27197	0.656006	0.539308	1.58732	8.49284	1.7011	0.722046	0.992004	4.3977	3.11281	0.216003	5.46123	0.409722	2.93859	1.85327	0.484894	0.68567	2.27145	0.265991	0.119995	0.906022	0.281476	10.3262	23.1254	2.70398
	0.118252	0.362088	0.441185	0.0640259	0.118463	3.93041	0.42046	1.00283	0.635216	0.160862	4.15331	1.17798	0.366028	1.60602	1.08581	2.00397	7.8688	0.414696	10.2196	19.453	0.243035	0.886807	0.857505	0.15492	0.247986	0.341689	0.166848	6.55429	11.1074	1.30005
	0.218055	0.153088	1.20228	0.177979	0.101644	13.4924	6.55251	1.84563	0.0900269	0.320952	3.18461	6.21079	0.494019	0.996006	1.62035	1.61798	5.19767	0.574258	2.81483	0.866424	0.280405	0.620312	1.75071	0.6315	0.202026	0.518455	0.134959	1.26996	4.64349	1.92603
	1.71669	0.142685	17.496	0.106018	0.695537	0.505686	3.53672	0.572928	0.165267	0.505227	4.89445	1.36742	0.164001	2.47615	0.579526	0.436035	0.159997	0.482262	0.432007	0.330979	0.0905668	2.21408	4.8273	0.0164834	0.267944	1.12495	1.8575	0.290313	1.55477	0.145996
	6.28841	0.181574	7.8913	0.143982	0.338379	0.0506835	0.25186	0.4519	0.944831	0.216181	1.02772	1.39257	0.0739746	1.75056	2.10176	0.0939941	2.6668	1.07714	5.604	0.330083	6.60992	1.64379	13.753	0.0282731	0.139954	0.0291044	6.06453	7.61444	14.3608	0.736023
	0.641164	1.73169	5.19717	0.304016	0.215883	0.132019	0.0620444	0.134525	0.416446	0.394474	0.453547	0.897879	0.265991	1.06425	1.74826	0.690002	4.2582	0.261994	2.56	6.37199	10.0916	1.4804	8.91443	0.239116	0.0280151	0.143621	1.23891	1.14003	6.43378	0.362
	0.444144	6.50512	1.38993	0.152039	0.164069	0.0660391	6.33204	0.178111	0.87184	0.129787	14.6441	0.127596	0.314026	2.83696	0.878169	1.22998	2.23395	0.74233	1.62211	1.52988	13.8316	2.5322	17.6377	1.47375	0.00402832	0.134139	0.99789	2.30159	9.66745	1.30597
	5.33873	0.168294	5.1418	0.252014	0.177255	0.126987	1.02902	0.62044	0.561423	0.637098	2.58208	10.8599	0.104004	0.253793	0.941874	0.513977	8.99637	0.728861	0.169038	1.69297	4.75564	6.17673	11.6176	3.89604	0.0839844	1.2676	7.66335	4.74875	30.144	0.55603
	0.708008	0.0457176	3.54402	0.0980225	1.82021	0.18423	0.532664	0.75342	0.142193	0.992004	1.34561	2.3272	0.15802	2.76122	0.845139	1.38403	1.37009	0.379341	0.165984	4.20561	0.746713	18.9	2.72876	0.050405	0.208008	2.69305	0.19592	1.78	1.02997	0.617981
	1.02798	0.252022	2.34761	0.185974	16.7122	1.44071	0.161214	0.149465	1.10416	0.665141	2.51817	1.3214	0.94397	3.75444	1.08714	0.0640259	3.07916	0.242112	0.174053	6.07405	1.84972	25.4513	2.68095	0.141733	0.349976	2.54288	2.15287	2.67599	0.455745	1.23804
	2.80798	0.395246	2.64055	0.14801	0.861488	0.202415	5.36631	24.4707	8.25321	1.60818	3.73206	1.02745	0.616028	2.49376	1.56353	0.026001	2.30134	0.160085	2.76672	8.71653	0.520912	6.89856	3.18528	0.0907214	0.184021	1.08773	2.39764	0.190002	2.62406	0.0440063
	1.92801	1.07569	2.29303	0.052002	4.88811	0.464943	2.50403	2.42172	1.33717	3.39463	1.01402	0.660832	0.685974	11.4323	1.38487	0.504028	2.08271	0.496132	2.0593	2.51922	0.896478	6.87554	14.4289	2.66144	0.348022	9.04899	1.71239	5.68997	4.57026	0.309998
	0.282013	1.35906	8.28178	0.225952	3.04842	1.49829	2.37741	0.185585	3.9125	1.53706	0.961623	1.52358	1.37	10.6268	0.228838	0.00799561	0.819292	0.242411	8.16702	3.79862	0.902958	22.2396	8.88606	0.570716	0.0180054	1.73049	0.706064	1.18201	2.44648	0.167969
	0.236023	2.45213	2.41349	0.186035	0.581134	0.607631	5.00384	2.50388	1.26349	2.00033	0.852263	0.535758	1.422	9.76	0.134346	2.104	1.46376	0.82065	0.785843	1.52025	0.708998	0.981585	14.6942	0.457916	0.0119629	11.2903	3.0834	0.321991	12.4158	0.768005
	0.557983	9.68871	1.3016	0.287964	1.06767	0.494973	0.162433	0.485822	0.19591	2.67211	0.605203	0.61925	0.747986	3.82362	0.372805	0.0539551	0.815164	0.607299	0.129733	0.458329	0.353652	10.0032	1.44199	0.984605	0.0700073	11.9248	3.26624	25.0484	12.8104	1.00867
	1.23798	2.04263	0.353415	0.0980225	4.22701	0.16711	6.03407	0.801377	1.57275	12.9576	1.36641	1.47152	0.506042	3.40956	0.686234	0.287964	11.1964	0.570682	0.68396	4.18714	0.105598	0.884282	4.26001	2.7402	0.0740356	0.103477	2.70324	1.51599	2.56601	0.467962
	5.33821	3.00379	1.03053	0.226013	0.126546	0.265522	1.82784	0.288339	1.08587	0.25605	1.51269	1.42878	0.09198	5.24793	0.421442	1.90997	4.04591	1.76	3.4687	8.49811	1.00986	0.602037	22.6136	0.114014	0.0620117	0.0944369	11.1664	0.585999	2.15226	0.689274
	1.42968	2.88996	0.287943	0.165955	0.396607	0.209396	2.1072	1.12435	0.542068	2.71519	7.63246	0.202998	0.653992	11.588	0.0471454	0.919878	8.01453	0.539291	6.53689	3.47328	0.125921	0.521058	1.48647	7.6091	0.00799561	0.400113	15.4717	0.0900269	5.64913	0.393266
	3.59558	3.14407	0.43191	0.134033	0.179101	0.108898	0.312431	2.15014	0.228973	1.395	0.2496	0.468105	1.22198	4.94995	8.53708	11.307	12.135	0.278315	5.9143	3.15824	0.412275	9.37203	13.1489	4.3331	0.00402832	0.888362	1.51801	2.57602	3.17373	0.384791
	0.718583	0.919677	0.350547	0.105957	0.956594	0.0172413	3.18821	5.11318	0.895528	4.93421	2.09791	0.126262	0.304016	11.4278	0.771641	14.4871	2.87318	0.637915	7.63599	0.754363	0.446239	6.05804	7.64036	2.08767	0.0700073	0.173743	18.8599	23.342	1.60744	0.217803
	1.00636	0.404379	0.311107	0.0460205	0.438152	0.334583	1.35132	0.801197	1.62433	0.89183	5.76042	0.115758	0.185974	8.16666	0.582389	0.6981	6.23437	0.368383	6.92401	5.09116	16.4925	28.624	14.8552	0.901912	0.157959	4.2552	5.52778	3.328	3.13468	0.326914
	0.802875	0.0134296	0.546683	0.143982	0.416766	0.472401	1.58892	5.81487	0.796709	1.37201	2.64359	0.101195	0.40802	2.63098	0.293198	0.827068	18.062	0.770794	2.896	7.76401	2.03894	2.62	5.28489	2.78203	0.0799561	0.943614	1.35339	2.77399	2.11125	0.381951
	6.30666	0.278918	0.969053	0.0960083	0.344697	2.37807	1.48527	0.561848	1.82345	2.078	2.93268	1.41315	0.864014	23.1516	0.143419	4.02008	7.97595	1.63427	2.63883	2.61633	0.294126	2.01599	7.5812	3.38196	0.052002	5.4058	22.7267	0.958008	2.38207	0.655329
	5.146	0.281989	0.102529	0.14801	1.84972	0.374233	0.623986	1.48816	0.317645	1.12239	4.25276	0.455676	0.278015	0.722112	0.259622	4.76702	7.1477	0.00201416	0.346204	1.34067	1.28757	4.72641	1.59541	1.8725	0.0200195	0.846013	15.1734	0.627827	1.14754	0.453274
	1.5406	2.01522	0.282461	0.328003	0.803321	0.959609	0.300957	2.49156	0.652304	3.09098	16.8159	0.645791	0.0820312	3.21069	0.198038	0.206966	1.89008	1.18098	0.0291338	2.08366	1.43289	1.86837	1.64611	3.4632	0.286011	13.763	10.9138	23.0414	1.52203	1.04786
	1.48081	6.55756	0.563027	0.109985	1.37048	3.2374	0.325989	3.71549	3.0272	0.927732	36.8899	0.956172	0.497986	12.5778	3.17157	0.263583	5.23459	7.87327	1.13902	13.6191	0.261886	1.85147	4.06775	4.69953	0.0160522	4.86003	14.248	11.4192	2.23583	0.174299
	28.1099	2.0902	2.51225	0.182007	0.201246	7.49362	9.05284	1.46063	8.48408	1.68809	2.50314	1.11927	0.941956	1.8629	1.8321	0.643688	4.96027	1.43664	1.25045	9.57513	0.558494	0.266783	4.5703	3.57639	0.09198	4.63331	3.9737	2.08812	2.301	0.873055
	1.38214	0.178009	1.87221	0.172058	1.42873	0.0263112	7.04729	10.6925	2.42956	0.37289	4.77452	0.593869	0.951965	7.4823	0.618501	0.944318	2.078	13.2026	0.51001	3.14207	1.04726	0.547308	4.85801	0.226837	0.226013	2.27004	3.54948	18.9989	1.13217	0.332056
	13.7814	2.20599	4.0757	0.200012	7.57445	0.187049	1.91598	2.53525	5.56698	1.69899	3.14339	0.985122	0.434021	5.47049	0.625641	2.26763	5.31184	4.72477	1.77203	8.64778	0.749777	1.63538	1.06859	1.04104	0.0440063	17.9277	1.82184	4.32568	1.00189	0.233033
	5.43264	11.965	1.06432	0.0880127	0.878998	0.327808	0.0499878	0.784556	2.9516	0.149902	4.80373	1.86697	2.88273	0.948348	0.457259	4.7443	16.3373	19.9243	2.51328	0.737029	0.739688	3.07793	0.768168	0.894987	0.169983	12.1486	13.2448	3.37451	0.14436	0.1824
	1.6545	4.08984	2.5795	0.0939941	1.38681	0.248043	0.0834373	0.492865	2.52027	0.165621	8.16954	3.70788	2.98856	18.8078	0.116512	1.83358	4.88231	1.55643	3.17139	0.370287	1.14443	2.14001	7.77124	2.77123	0.0939941	0.416016	15.1254	1.65895	0.187708	0.476037
	0.512096	2.84191	2.43183	0.218018	3.0314	0.0388376	0.154838	1.70869	4.26287	0.267026	3.17358	0.250813	2.46325	22.1389	0.630347	3.66803	1.66388	5.21517	2.29225	0.609877	0.90189	2.63289	1.29165	7.83538	0.107971	0.137045	6.37604	11.8923	0.182827	0.80486
	0.385548	3.26061	0.423151	0.130005	6.91156	1.79279	0.0802403	1.44549	0.0900269	1.22958	1.28674	3.18388	4.39645	1.01289	0.904805	0.55133	9.19734	1.29019	1.00032	10.7924	2.07365	13.7966	0.527483	0.425448	0.124023	10.6441	7.2274	4.54394	0.445626	0.510789
	0.865414	7.58058	0.520536	0.0779419	3.5014	0.432924	0.0460341	22.1919	2.41862	5.46399	3.01858	10.5218	7.51513	4.5691	2.55662	8.51417	2.97475	5.22439	0.813083	4.10167	0.882628	2.91041	3.05048	0.246328	0.10199	19.4971	2.13199	2.88201	0.0828607	0.0975915
	0.203848	4.84931	0.125054	0.0200195	2.56875	0.136999	0.122116	1.12959	0.0219727	1.81604	3.52197	2.06898	0.280165	11.5828	0.800703	0.812676	0.474206	9.5281	0.246124	1.92475	1.06479	4.2877	2.72903	0.109232	0.0419922	1.73718	2.86022	12.5595	0.0965124	0.45977
	0.178061	0.444089	1.2521	0.0159912	2.32386	0.299115	0.156469	0.71365	0.906006	1.75233	1.23898	0.49193	0.0801169	5.93114	0.334874	0.576053	8.06454	0.64727	0.387108	1.53295	0.510734	8.21093	2.25506	0.969584	0.0960083	23.8415	0.130067	12.2314	0.0706891	0.4147
	0.267051	0.390729	0.285358	0.0759888	1.27827	1.66539	0.416035	2.31605	0.492004	6.73262	2.90319	1.4254	0.298925	6.3276	1.30383	9.98434	0.987977	1.41442	1.77577	2.59981	0.982206	1.08685	1.71948	0.880942	0.369995	7.06607	4.35836	8.71354	0.167327	0.403067
	0.431682	0.0841065	0.860531	0.114014	0.437995	2.01946	0.184894	2.79682	1.29199	0.11651	3.22173	0.768033	1.07368	2.58254	8.10973	0.48683	3.7656	1.94646	4.62007	0.243636	7.8944	10.8511	3.53355	0.268629	0.0899658	4.57996	17.8035	7.81381	0.634876	0.999791
	0.37479	0.174854	0.148024	0.157959	0.179671	0.81331	0.0660402	4.7274	1.99799	0.0950277	2.81327	15.48	0.875568	2.09892	9.15919	8.876	3.38459	2.98871	2.80539	1.25444	5.28968	21.7491	4.46252	0.331768	0.0740356	1.23804	12.1292	5.48828	0.599972	0.626229
	0.773371	0.446851	1.10596	0.0680542	0.955831	8.81491	0.102891	1.09189	2.12794	0.0509837	2.06166	2.31336	0.54085	0.616562	0.391806	5.4637	6.1929	3.40117	12.5768	1.35889	2.70305	5.21462	9.86099	0.134899	0.141968	6.06598	7.45971	5.96528	1.49293	1.02073
	0.577042	0.331504	0.166016	0.0439453	1.68652	1.11184	0.166377	2.88617	0.694248	0.0778276	0.533633	6.62358	0.373434	5.29078	7.64761	5.65158	1.11622	4.28171	4.87768	1.36168	3.00984	11.8944	12.1477	0.173138	0.0700073	8.79199	14.7026	4.41435	15.7016	0.986738
	9.24645	0.0446968	0.205994	0.226013	7.0849	1.33005	0.0885878	0.324036	0.503557	0.108972	7.73316	0.365967	3.22362	17.1222	4.48667	7.99054	6.04096	0.428795	1.07622	1.48883	1.99522	14.4599	8.98022	0.0855021	0.205994	3.73797	3.16492	13.1162	2.08648	19.7895
	3.92188	0.115878	0.212036	0.052002	3.04952	1.08462	0.194917	1.303	1.3789	0.140429	1.51063	0.08242	2.22803	1.03739	0.671427	0.418826	3.62717	0.658376	1.87419	3.17545	7.03385	7.5968	5.55909	0.707713	0.188049	9.35381	23.2701	12.0868	11.4307	0.110641
	1.74233	0.538195	0.747377	0.376038	6.98973	2.99625	0.224668	3.16369	1.87774	0.0440136	4.56095	0.147111	3.93256	1.37981	2.33629	6.74445	2.24719	1.03003	4.21221	11.9194	12.5364	9.87541	2.44096	0.375494	0.338013	0.0940552	15.4717	6.97378	5.17482	8.38131
	1.49445	0.219562	1.28471	0.138	1.19243	2.49832	1.45001	5.086	0.907733	0.0890896	14.3226	0.638608	2.73564	0.119883	0.845662	3.2174	5.60613	1.88196	18.0429	5.00281	1.4701	5.71522	12.9762	1.79628	0.00604248	1.35412	0.754241	4.54407	4.06026	0.902471
	1.83566	0.791847	16.7881	0.209961	0.375101	0.246482	2.08025	4.45259	1.84433	0.12879	5.04092	0.0579834	3.21441	0.972227	12.7659	8.539	7.12598	1.28601	3.74315	10.694	5.02382	1.78998	9.74917	2.9349	0.208008	3.52012	8.69364	3.97312	1.9792	5.52263
	1.49793	9.46393	1.0778	0.286011	2.35088	1.73613	7.11278	7.09231	1.81598	0.222415	2.69376	0.00598145	18.1697	1.4832	1.54945	1.84601	2.0576	6.19202	2.01834	0.570436	5.77877	10.4553	3.30075	1.85346	0.157959	2.16205	1.19806	11.1057	8.67838	24.6901
	2.58002	1.02786	0.635778	0.0199585	1.27344	3.35775	12.2497	1.68217	0.322021	0.215024	5.59101	0.731995	0.503238	0.514037	0.609423	1.56	4.55003	1.1872	0.458452	0.99937	8.0218	4.50291	3.21968	0.440376	0.00201416	1.02337	4.88893	8.97853	0.417241	5.26004
	0.967957	1.52589	0.506908	0.0240479	6.63842	1.96421	3.69063	1.45737	1.04999	3.44841	2.47365	0.170044	0.215097	0.173637	0.360823	0.666015	2.99475	1.68915	0.32127	0.656885	6.52423	2.02125	23.2656	6.00971	0.130005	1.83961	12.6459	0.463132	1.42219	13.4272
	1.61401	1.16641	0.829787	0.0679932	9.98869	0.0899658	4.57621	8.10311	0.372986	1.56861	2.32482	0.604004	0.30617	0.548929	4.37402	0.152582	3.75673	0.539308	1.56403	3.75721	2.89343	2.27623	1.59851	4.93522	0.317993	0.525941	16.788	0.232205	1.07726	3.81659
	1.51771	0.273564	0.373162	2.14484	1.32762	3.17579	4.56022	1.59499	2.31019	0.867081	1.67311	0.195984	0.126607	0.75326	4.18357	5.54279	3.77098	0.355561	2.92603	1.95165	4.61605	7.40928	10.0219	3.48221	0.107971	3.19719	16.9436	0.0898911	0.716142	17.8999
	2.51333	0.509973	0.152048	2.6161	0.305694	1.60608	2.00747	0.986949	2.138	0.270158	0.587924	11.0364	0.298041	3.94816	1.17475	0.249877	3.77854	0.418945	2.47198	0.755628	2.54218	2.69481	2.88559	1.24291	0.130005	12.0857	8.11718	2.68994	2.08853	3.00456
	6.71419	15.5954	0.0891813	1.59003	14.6174	4.57878	7.12429	1.89	2.91803	0.636939	6.04596	1.29417	1.72287	5.63283	1.79729	2.29502	6.09244	13.0747	4.35153	1.51215	2.25847	0.248623	4.29887	1.48284	0.105957	0.62033	7.39328	1.69837	4.04581	17.3369
	0.783661	1.23746	0.148634	1.63199	7.1004	6.6518	2.29392	1.05521	1.84796	0.8489	0.309117	0.262056	2.45098	5.44307	0.721105	1.03493	1.89436	1.87548	7.40572	2.1056	0.341485	7.99287	14.1916	0.182182	0.690002	4.9486	13.9613	2.12492	1.86828	2.07454
	1.65143	0.348022	0.0749854	0.790009	1.19432	0.0599976	0.653607	0.5	0.466351	1.02109	6.71469	2.77497	3.16635	4.06883	0.485448	3.83048	0.837234	4.60071	1.45781	2.44199	0.400285	5.29686	5.54281	0.0704295	0.57605	4.1533	4.02028	7.54073	0.769699	2.5622
	0.51001	1.39001	0.0521343	1.74181	3.87729	0.47998	12.5709	0.777708	0.233517	4.11882	1.27283	6.73839	1.88814	12.6957	2.16551	2.41182	0.690269	1.97522	0.738844	1.89012	0.6109	1.45267	1.37591	0.195994	0.052002	9.27892	1.08012	5.18863	3.6318	0.159822
	15.1745	0.277985	0.138662	1.02577	1.13395	0.0379639	2.00419	0.674213	0.105551	3.83331	2.81303	4.6605	1.99892	1.84657	0.432634	4.71773	0.100595	1.20814	0.62236	1.51607	0.549913	0.427043	3.57012	2.21713	0.0499878	0.0961944	5.90633	3.90459	3.68946	2.60824
	3.67322	10.5548	0.32804	0.176823	0.442731	0.118042	1.27802	1.95833	0.272708	0.285714	1.1388	0.390775	1.00329	0.962409	1.74238	1.61914	0.237949	1.59346	7.41093	1.68029	0.235962	0.370018	3.244	1.25633	0.0960083	0.517112	4.2345	6.68877	22.7722	5.13658
	0.282011	0.591008	0.602554	0.268317	3.14423	0.57557	0.790604	5.83095	0.561132	2.40493	1.1354	1.02821	3.10563	7.49246	0.925589	0.778037	0.28105	0.314538	8.58364	9.80644	0.171997	2.4658	11.9558	0.0704642	0.0700073	0.220911	10.2	2.39207	11.4002	7.51542
	0.156327	7.86003	0.28417	1.04302	3.57014	0.606709	0.263977	0.994225	0.227901	1.0548	15.4171	1.54334	0.69482	1.46673	0.976021	8.82792	1.39529	3.44649	0.13436	1.97174	0.380005	0.363082	0.735217	19.3939	0.0439453	0.286073	0.638009	7.66093	2.89177	5.58123
	0.298111	2.14307	0.124765	7.50029	13.0611	0.596945	3.59802	2.7346	0.174011	5.99565	3.5429	0.186452	5.46796	3.6168	2.37444	1.18085	5.36192	0.923397	2.8669	2.08718	0.375977	17.3625	1.11956	0.734845	0.374023	1.18233	0.306885	3.68333	10.4548	5.90073
	0.800952	0.598367	0.114732	0.511763	1.43122	1.0724	1.04477	1.20659	0.278935	3.06806	2.10979	9.21223	1.14181	2.38633	0.780611	1.41911	1.98312	0.178291	0.350037	8.15646	1.54803	1.83505	8.7053	0.545209	0.228027	2.14749	1.81306	5.15916	18.3909	0.687633
	0.707979	4.13156	0.137243	3.22506	1.26811	1.15282	2.48602	1.11098	0.459214	2.64236	11.268	12.7302	0.00799561	5.78112	1.77655	1.5618	16.9891	2.37084	1.49597	2.48553	2.43863	1.1004	1.45775	2.152	0.00598145	1.57478	8.79676	0.302239	4.91794	4.65912
	1.03455	1.12234	0.13357	3.89197	1.74761	3.70849	1.23116	1.05052	0.180874	1.37975	9.2532	1.49404	4.80614	4.13782	6.07539	2.60525	2.32517	10.3623	19.436	0.752748	4.21836	12.8765	0.397818	14.6185	9.51523	2.17255	6.93402	0.0924617	5.40637	2.0889
	0.927979	0.951888	0.128599	1.25843	5.46977	1.8639	0.724023	5.81201	0.169876	5.84286	6.14532	1.45325	4.13257	4.26076	3.34108	1.14806	12.181	3.45354	4.41804	22.175	1.67262	5.21053	0.544878	2.06346	5.50213	3.74216	7.69967	0.654985	6.0969	15.7798
	0.562012	1.43481	4.31355	0.159973	2.97677	2.026	1.57197	10.0301	11.5188	2.62829	3.09875	1.43799	5.05233	5.57585	0.652513	1.07987	7.81026	0.944031	3.85263	1.76384	3.52859	1.09038	4.63417	1.60869	6.39888	5.14901	2.95042	0.22077	5.66261	0.855099
	0.0319824	3.01734	0.963074	2.54405	1.33296	1.47311	3.90672	7.81406	3.078	2.46419	7.03112	2.03192	0.943101	3.2249	1.65648	0.0849853	9.26544	0.97998	1.85205	2.40244	0.0743046	3.00859	1.99709	5.48658	7.3677	1.3285	5.48662	0.0263112	8.9607	12.8559
	0.145109	2.19237	0.458374	0.0599207	5.65657	1.9127	14.1433	4.77224	0.986023	9.02309	0.722121	2.40807	10.4813	0.70188	1.0262	4.42633	1.58365	1.90399	2.53998	0.970512	1.21056	6.63219	11.8358	2.74918	6.17443	5.41394	4.52741	0.103567	21.9094	16.5195
	2.15809	1.38867	1.68861	0.311739	1.321	5.14007	6.97206	5.5375	1.26599	3.01801	0.808556	1.26279	2.55149	1.44205	2.07646	1.7814	1.42526	0.702567	1.19	2.8267	2.81404	5.38042	3.96428	1.51381	3.33198	1.39576	11.9302	0.30286	7.0837	9.2893
	1.53	1.26295	4.84161	0.194893	6.28695	1.67401	10.2772	1.92404	0.805969	1.42603	0.680389	2.13483	7.3547	2.61114	3.35349	0.052002	1.06866	3.23621	0.244019	2.614	0.282817	1.44722	27.1482	1.62585	44.1534	6.75789	4.36483	0.662958	21.2735	13.1906
	0.657137	0.511862	0.559782	5.84401	8.33413	3.61643	4.65802	1.43939	0.497986	1.43651	1.063	12.8382	0.318901	0.957392	2.224	1.12	1.87105	6.59712	1.85614	0.585351	0.510016	1.83171	2.78935	1.81162	6.3587	1.41929	3.82086	1.27841	3.49284	3.10917
	3.2524	2.4009	1.21964	1.84114	1.59399	2.56289	1.79199	0.993128	0.538025	2.16599	0.00619507	2.32599	7.16884	1.8305	0.313965	2.02802	6.54167	0.809174	4.16932	18.8562	3.28028	2.66042	7.7653	2.31225	0.894591	21.9042	2.66309	5.10027	1.37314	10.2149
	10.7905	1.40674	0.227744	0.387372	1.49997	0.698378	0.682458	0.813673	1.43195	1.37311	1.00981	2.66095	1.47651	2.22594	0.395996	1.12513	1.54777	1.06006	2.12316	4.55701	8.94627	3.17684	3.60281	8.68588	1.48211	8.61436	15.0958	16.538	2.51278	5.8864
	0.812744	0.694104	0.648626	3.22723	0.526016	0.254168	2.10602	1.38007	0.932007	1.72797	0.0139923	0.738401	6.27596	7.62349	1.30005	3.08737	2.91765	0.0719604	1.35317	9.58493	6.71486	5.41898	12.719	13.128	0.304522	1.15978	7.42918	10.8263	1.24495	13.0912
	19.774	1.53502	2.02036	1.647	0.272069	1.13603	1.48999	0.297375	2.00598	0.570007	0.755105	0.824036	0.313995	14.0504	1.026	1.45795	2.28597	4.12124	17.2151	11.9121	5.26637	6.53511	7.84664	2.46039	0.400455	4.04985	16.7142	7.80519	0.700943	6.39912
	4.50974	4.63661	2.51882	1.27294	1.25843	0.691142	3.45398	0.315148	2.80103	0.295959	0.216281	0.649963	1.91743	1.4893	0.503967	2.87402	8.45003	3.68957	3.758	5.71706	2.55086	0.0160065	3.2742	12.4778	23.7724	2.95927	3.68208	2.55215	1.06445	2.27596
	3.26181	1.25411	2.10968	0.244907	0.22274	0.6896	5.27581	1.9006	0.638576	1.75604	0.466333	0.220032	9.11371	3.81933	9.29999	3.27002	2.22658	5.70599	3.336	5.53505	9.25831	1.55781	5.75704	8.79185	5.85136	13.7486	10.4737	2.32938	0.127911	13.6624
	0.782729	0.679795	1.01969	1.37203	3.4338	0.254955	2.20411	0.261022	3.38438	0.231995	0.184981	1.22998	6.10818	1.47835	0.0599976	3.06598	0.225049	0.0979614	19.4205	2.46058	0.600618	3.785	2.43174	12.0705	1.95492	2.12331	0.798855	0.728748	0.236244	4.84572
	0.272426	4.48233	0.87565	0.269995	3.64314	0.888423	0.633091	0.223419	0.433223	0.33197	0.23829	9.18132	2.30127	0.435397	1.31799	2.13244	11.9826	3.24405	5.06941	8.02254	1.13042	3.552	0.161987	9.03817	11.3081	11.6791	0.151426	0.570156	0.342384	5.58548
	0.198493	2.15147	0.276277	3.30603	0.300639	0.411097	1.80396	0.214915	0.599381	2.71253	1.22049	0.890518	0.862	2.28494	1.17401	9.26908	4.78959	0.234345	14.8641	1.16647	5.1861	4.51794	0.275829	6.12836	1.99355	4.56006	0.0524833	0.790535	0.482217	2.72093
	0.206734	9.33845	0.0683917	2.57751	1.83603	0.326794	0.156006	0.694953	0.0748007	0.587536	1.00095	10.2393	0.185402	1.38089	16.1428	5.25	1.94659	0.708164	16.2437	6.13884	6.38184	6.82202	1.54684	4.0676	4.16872	1.10075	0.689384	23.743	3.06183	10.2245
	3.05524	1.06403	0.172668	1.58316	0.398552	0.35526	0.600037	0.284266	0.121585	0.873962	0.12551	5.90405	0.922549	2.44854	0.846008	9.10191	7.59182	1.10665	3.51539	2.99225	1.82667	4.38599	1.99471	6.69231	14.0696	0.882918	0.318389	7.38927	1.40732	22.8115
	3.71068	2.6338	0.243224	5.50564	8.8735	0.184895	9.20949	0.119487	2.15344	1.71621	0.248864	1.1278	0.254456	1.40672	0.139507	0.174948	0.836957	0.578527	1.428	2.81261	1.63181	1.6789	17.0579	3.67641	2.66602	4.64881	3.7604	19.559	1.07092	2.45983
	11.2492	2.05175	0.308827	0.121659	5.46332	0.167407		0.216199	6.22059	9.90997	0.0917568	0.116008	9.26434	4.03426	0.349814	2.04124	8.49785	0.261822	0.339089	1.90715	2.65746	10.0296	3.66459	4.58487	1.224	8.91379	10.758	19.6808	2.1116	20.9739
	2.49813	2.1535	0.0869396	1.09052	1.10994	0.345618		0.589528	0.36772	14.8169	1.28467	0.77563	4.21304	0.27835	0.319334	3.36445	2.34434	0.851368	0.19937	19.1905	0.997986	2.44319	0.845473	10.3184	6.04199	0.642521	9.85392	22.6872	4.15803	2.30585
	2.53596	2.557	0.0280874	0.89698	3.30161	0.198581		4.19515	0.899502	18.5175	1.28097	0.91309	3.97264	1.68082	0.296899	9.26678	2.32277	1.0834	0.177096	0.244293	2.70147	12.168	6.93506	2.77652	6.97205	1.7021	2.71281	1.71359	1.20915	5.3325
	10.6413	2.07018	0.323966	4.68985	12.8531	2.05468		0.751522	0.412344	6.91097	1.30784	0.215424	0.283997	2.82003	0.315231	11.4119	16.0185	1.73817	0.270857	4.85488	1.19847	14.8473	4.28644	12.1943	3.2959	0.396617	7.45587	18.8094	2.56556	9.52304
	10.7012	2.69067	0.340286	0.574693	15.5689	0.713989		1.0008	0.55382	3.68396	0.403316	0.164265	16.473	1.70961	0.429955	14.899	4.92295	0.41303	0.179006	2.67371	4.55167	1.91204	2.07802	6.3429	9.65599	5.34563	4.59886	8.04165	8.94881	10.2148
	3.08784	2.88977	0.322382	8.07594	0.812752	1.77002		8.98605	0.286003	0.0914361	0.695831	0.397876	0.246862	0.392212	0.144425	3.51878	2.54823	0.205248	0.0524787	0.525149	0.132757	1.21592	0.80822	1.06	6.2929	0.408521	4.33021	12.7719	7.56381	6.65316
	0.743997	3.07536	0.662998	4.95841	0.625848	1.29602		2.08293	0.739899	3.39058	0.202817	0.896464	1.27446	0.286194	1.93369	7.31895	2.4158	0.13436	0.138086	5.60286	0.221079	2.88765	2.69323	0.364014	2.08798	0.432883	0.196594	5.88676	1.00479	2.65008
	0.305087	2.60317	0.0223279	0.10199	1.35448	0.974032		3.12601	0.885026	4.36922	0.246402	0.663412	0.472889	0.132797	6.59981	2.4575	0.812977	8.06424	0.104681	7.60981	1.58768	0.79196	1.66605	0.0540161	16.9684	1.06097	0.204332	6.53853	18.0252	26.8406
	0.571506	1.01866	0.439822	0.515991	21.0686	0.674363		0.795691	1.28217	1.96123	0.160649	0.618165	0.773665	0.295013	1.89862	0.199439	2.91724	1.25681	0.148633	1.19095	1.30201	13.6651	0.633553	0.478027	0.418609	6.64704	0.330174	3.62109	9.91969	1.54717
	0.142418	1.24765	0.228273	0.0360107	1.07022	1.34884		3.55766	1.48001	0.940244	2.23143	0.306761	5.19732	0.0323944	2.43708	0.39115	0.449803	7.54201	0.117604	4.17348	0.0733745	8.9029	3.86977	0.655108	0.352385	1.12053	0.116242	4.63197	1.4055	2.18106
	0.493992	2.22945	0.229448	0.854004	0.433451	2.70524		0.677094	1.84206	3.40527	1.34578	0.400084	10.3048	0.0307922	7.67512	0.256641	3.82822	0.764207	0.0349242	2.06681	1.36048	13.3331	11.7112	0.382024	0.938005	1.41179	6.91094	7.60412	5.99834	15.5643
	1.02072	1.31782	0.141385	2.80518	0.140925	2.84514		0.388356	0.57834	2.20001	1.92612	0.509349	2.65461	0.914609	1.03633	0.0468218	1.2882	0.560465	3.05358	0.294716	2.53251	0.493694	6.31171	0.570007	0.27311	7.70179	3.28704	22.1786	2.41135	3.50941
	0.171947	5.01965	0.239673	0.870412	2.07393	0.294276		0.775761	0.177458	14.0097	2.303	0.573113	0.850404	0.731068	1.16904	0.088066	3.84034	8.26639	0.596456	1.93141	3.04184	9.84033	8.34107	2.56268	0.366182	4.15237	4.45525	10.5567	20.39	5.41805
	0.247499	7.61807	0.268694	0.243958	3.27751	0.297865		0.227017	9.73413	10.3007	1.62824	2.0586	0.929993	0.399437	3.23264	0.284444	5.2356	0.575038	0.65084	1.80055	1.336	11.2477	1.76319	5.23045	4.35137	2.41954	15.3814	2.18204	13.4693	2.74454
	1.20987	3.32026	0.66829	0.309998	1.28736	0.265234		0.132579	0.373135	3.62322	0.508859	3.02569	1.73405	0.404614	16.2857	0.364445	0.134613	1.69482	0.54404	1.02175	2.39001	8.52115	3.40872	5.52148	15.7337	12.5608	3.77817	9.41127	7.09187	3.87535
	0.882666	0.724187	0.363985	0.832031	1.79249	0.135262		0.298481	2.12285	1.91424	0.33527	0.489075	2.60378	0.324294	1.92692	0.20797	0.590591	4.13814	2.51654	2.12107	1.27002	1.11401	1.5707	2.3864	0.828619	5.07358	9.2015	12.0925	13.5398	2.04566
	1.07692	0.512326	0.692581	0.0460646	0.787165	0.172072		0.391734	0.452568		0.429157	0.778114	7.93924	0.328129	1.06154	0.134824	0.695007	1.66017	1.36014	5.87292	1.25598	0.533997	1.46093	2.73377	1.01322	4.64864	1.38193	4.43253	1.67681	16.658
	4.789	2.3139	0.197701	0.498965	5.49673	0.249331		12.5503	1.21148		0.325184	1.63716	3.22258	0.32537	0.218482	0.183599	0.00500488	0.113685	11.6581	1.87718	0.403992	0.211975	0.977365	4.62727	5.76794	2.5076	4.66824	3.19445	3.08991	14.2482
	0.320855	2.98804	0.976677	3.16087	1.15434	1.93957		5.30432	0.725196		0.406181	6.05283	28.7668	1.30023	0.0940053	0.154742	0.0681915	2.6962	0.591703	0.52369	1.56799	6.40107	0.293598	2.5045	15.432	7.26654	1.68102	3.24341	5.90223	5.20027
	0.698412	0.482061	1.18049	0.878248	2.40202	3.46159		1.30566	1.18737		0.130605	6.3596	2.76913	0.690521	0.513444	0.148486	0.341862	8.31015	4.36636	0.180828	2.33002	10.8049	0.926015	0.453873	3.73644	0.619663	2.95801	5.09042	22.1656	23.2345
	7.22754	11.149	0.640464	9.28604	4.36841	2.04342		0.429029	1.32231		7.05255	7.69616	0.149272	0.362251	0.1145	0.267377	0.461979	0.501074	11.9876	6.52692	0.286516	11.8983	8.53271	1.07753	13.9362	1.59426	6.1089	1.07397	14.3589	12.4849
	1.31073	2.40184	0.416226	1.04325	0.322301	4.19251		4.27439	0.364366		4.23381	8.19977	0.142929	0.1641	0.390243	0.0814403	2.22643	0.364285	6.56113	1.59478	11.7263	1.33967	1.8898	2.44155	3.08952	2.40401	1.68079	0.822021	6.76843	12.9191
	2.57306	5.99346	0.547305	1.78919	3.1918	0.535821		0.87045	0.845534		1.33087	0.637991	0.0616328	0.142783	2.65346	0.0850888	0.387617	0.0260057	4.72935	2.36651	2.32444	2.27993	0.344654	1.80772	17.1711	2.05431	0.561531	2.172	0.817681	7.83325
	1.65204	12.1779	0.475584	0.57855	2.30319	0.438654		0.832554	1.96515		2.11058	0.328497	0.106441	0.39484	0.757049	0.121791	0.550367	0.100885	5.74417	4.15709	0.573381	2.71141	1.16004	0.815719	1.27614	4.30784	10.7313	1.46799	1.24044	18.4433
	0.468429	2.80993	0.684993	1.22793	3.05744	0.376638		1.52707	0.511993		0.300142	0.172101	0.0999533	3.7398	0.670544	0.552034	0.0972859	0.306788	3.64143	0.235764	0.111591	4.29581	0.964103	0.368216	1.35797	11.8446	3.71781	2.13602	0.953154	3.31017
	2.59192	4.41317	0.0957299	2.09277	1.09033	0.294961		1.45801	1.83002		2.28056	0.274544	0.174416	0.762203	2.81239	1.53345	0.248427	1.99136	0.159096	3.99331	0.228973	17.6586	6.46817	1.38027	1.11807	1.02003	0.514012	11.8869	1.06817	8.8582
	1.51202	6.8161	1.33368	1.61669	2.14444	0.353416		0.132825	0.462006		1.68099	0.287096	0.056938	1.38709	3.61613	1.49635	0.149259	5.70754	1.71862	6.72207	0.26779	12.936	3.1349	0.576211	2.06319	8.6302	0.860565	4.75251	0.924493	13.4404
	0.19397	2.34515	0.110938	0.441413	0.439672	0.444892		1.41755	1.93198		1.12878	3.19184	0.108162	0.749022	0.312236	1.90158	0.818794	0.667976	12.3289	1.22214	0.738839	11.3901	3.02358	0.927205	5.51534	3.63516	5.44049	4.75513	10.6242	3.26785
	7.94392	9.18229	0.196727	3.28529	1.1134	0.648892		2.11571	1.01608		1.37652	2.50767	0.0499976	4.02097	1.96162	1.43002	0.390696	0.949205	10.0349	10.4819	5.01558	4.76129	1.88779	1.08527	6.3734	7.42457	4.92009	16.0489	1.24857	2.41994
	3.02753	0.540811	0.183581	2.7683	0.215575	0.41103		6.08458	0.921067		14.2407	1.07916	0.0638945	6.36947	0.746206	1.43459	0.242078	0.507171	6.77468	1.1021	1.44469	7.73459	5.77648	2.81321	1.14602	8.89634	5.14638	1.92899	23.7682	20.3234
	0.861324	0.596413	0.312556	1.79013	0.237552	0.376636		0.517984	5.40027		6.34862	1.18664	2.79797	3.45001	0.510521	1.12749	4.05531	0.245607	4.41262	3.20523	1.4999	24.3355	9.54704	0.627982	7.36613	16.3248	1.0202	3.17858	13.9387	4.73565
	0.56325	3.96157	0.166748	0.315462	1.65895	0.709366		0.18396	0.287696		2.1174	0.467065	1.31534	6.43469	0.264555	15.5947	0.99202	0.785492	6.31345	6.76662	1.14232	3.57774	1.09081	0.679893	5.08368	1.12779	3.27859	10.0462	21.8228	4.17753
	0.115427	8.29345	0.221869	0.473152	0.47805	0.265263		0.114014	0.928566		0.928578	0.203014	0.159667	1.2307	0.268162	1.64714	0.833984	1.48076	1.10048	5.58693	1.10284	8.19397	9.42542	0.677663	2.2033	3.40329	3.32035	24.0654	6.358	9.95511
	0.331054	6.59592	0.153959	2.1441	0.405176	0.502617		3.888	8.84165		11.1786	1.02769	0.0766277	1.20568	0.799987	5.59183	2.056	0.294535	3.98199	3.05877	0.840076	2.42899	4.25286	0.483809	0.409942	3.49776	4.1154	9.22363	17.7824	5.92386
	0.207162	12.222	0.310432	0.582303	0.0410004	0.331048		18.0902	1.18001		1.45004	0.595208	0.290271	0.805977	1.29956	1.82436	1.56201	1.15666	2.31845	1.9802	1.01888	11.6864	3.04989	2.58111	2.45659	3.28677	8.66472	5.38977	15.3495	19.3316
	2.37396	0.318924	0.813625	0.648475	1.4038	0.155862		3.21804	2.81842		1.43381	1.43826	0.152337	0.284741	0.988069	1.57321	4.026	0.522449	0.594084	0.895531	7.65804	2.21767	2.06042	4.78426	1.9975	2.15797	2.14979	5.38294	13.4621	5.67185
	8.09641	1.308	1.12655	3.37298	8.0352	0.388128		9.87009	2.772		7.09758	2.13521	0.536305	0.4704	0.650221	4.14445	2.93198	0.803076	1.3524	6.74317	0.180244	20.0776	4.80521	0.184709	0.602364	0.637773	1.90731	1.51245	6.99523	1.90995
	4.76909	1.87059	0.568252	0.154981	1.3186	0.198596		6.25648	2.90491		1.22736	1.93184	8.4962	0.673238	0.897663	4.77467	0.240432	1.09025	1.56157	4.81752	0.100343	1.83801	6.89151	0.194105	2.73376	0.207545	10.123	18.1262	13.4558	21.4184
	1.29174	0.441956	0.126118	0.101307	1.08428	0.139561		2.19742	8.51796		1.07294	0.830044	0.494761	0.858421	1.42993	9.77801	0.32782	2.10675	2.27815	1.05528	0.0794093	1.79596	0.99823	3.65644	5.78489	5.85058	0.549193	15.3367	17.6122	15.3254
	3.60472	4.83811	0.199143	0.217565	1.28662	0.291552		3.80228	0.302998		0.0600314	0.383891	5.27146	0.620912	0.234428	0.602526	0.628206	1.79155	8.68442	14.4711	0.257061	0.160034	4.73233	2.76472	8.73164	10.3378	0.235208	15.8622	12.0841	14.9183
	0.374244	0.555212	0.400253	0.555774	0.328733	0.210339		0.706434	0.814598		25.3222	0.254611	0.960855	0.102833	0.233788	0.524155	0.349111	6.58849	13.7591	11.4448	3.19932	1.638	3.40828	2.29492	7.64643	4.75191	0.156794	4.91012	11.9587	11.6833
	0.402044	0.979247	0.160113	0.61057	10.2022	0.250733		1.4568	4.01233		4.45671	0.368174	11.6216	0.380005	0.491184	4.19074	0.203997	4.41055	9.474	0.453273	1.048	3.45959	0.243	0.762176	8.79317	16.0894	0.451632	9.42018	7.02083	4.37833
	0.59008	0.163189	12.203	0.633624	6.90269	8.17077		1.42004	1.89799		0.356892	0.72192	2.45625	0.406006	1.02756	0.619995	0.227739	23.361	1.81415	1.14692	0.652008	11.1069	4.29083	14.4321	11.7678	26.8343	0.714802	12.0004	2.05325	2.85402
	0.590193	4.34701	0.687097	14.2734	0.126657	1.50418		0.235042	1.73993		0.489819	1.25881	5.19961	2.33002	0.217565	0.52002	1.19683	1.43742	4.18989	7.11539	2.98581	0.0947601	8.47794	11.0652	4.06308	6.624	0.221326	12.587	12.1161	9.26539
	0.526628	0.286844	0.168459	6.27698	0.905504	1.40277		3.66619	6.81986		1.07934	0.0635674	2.47949	8.75331	0.752498	0.0159912	5.257	3.28133	0.738392	0.715408	0.178089	0.104311	7.98898	2.26404	15.8276	5.81565	0.683613	4.68309	10.5906	1.85392
	0.427863	0.534816	0.158676	3.02509	1.16384	0.505518		2.74332	4.3525		2.32919	1.62406	1.72959	12.1022	0.745401	8.53595	4.62025	1.63621	1.19	5.1142	0.236406	0.244512	2.75493	2.68799	1.49642	3.37192	0.162593	1.51691	2.12783	3.6685
	1.10599	5.86509	0.821422	3.82116	0.626981	1.49317		2.12169	1.58328		0.133708	7.17812	2.65997	4.34204	2.10722	4.31902	4.10101	0.919019	1.54987	0.0171967	1.11671	0.222096	0.207514	0.915974	3.54108	9.74955	0.428301	17.6563	19.6091	12.1672
	0.994456	0.824248	0.433908	3.36164	0.783899	1.03792		0.599544	1.40191		2.89928	4.32201	1.00995	4.28649	1.53404	11.5588	1.42697	0.83707	5.2739	0.159805	1.27467	0.274453	0.0795708	1.36824	0.796021	12.584	0.809933	1.05126	6.69338	4.68612
	0.931531	1.95551	1.62761	0.375977	0.0708242	0.585975		0.690002	2.74024		2.18326	3.05065	1.09399	1.28136	1.02001	7.97827	3.02238	2.74689	3.08114	0.236389	4.88293	0.115997	0.161981	25.6175	0.888	3.31758	0.491342	12.6824	5.50078	1.41941
	0.721996	1.93254	0.334026	0.0343833	0.264873	0.581862		1.008	0.649982		4.05266	4.42611	0.643982	1.67638	0.709453	5.46888	1.63912	2.96288	7.09758	0.179001	0.503512	0.172288	3.60732	3.86425	1.79999	7.41305	1.29126	11.977	12.9415	6.93565
	0.480236	0.814141	0.282837	5.46871	0.197801	0.318944		0.833984	0.454513		1.4543	2.75353	0.454546	5.33676	0.416928	19.2936	2.31189	1.73548	11.544	0.246994	13.7232	0.184684	2.80623	3.34324	2.82397	12.9897	1.0939	9.76232	3.63403	2.9467
	0.730601	0.958658	0.513606	0.171394	0.468443	0.430514		2.10403	2.41704		0.212427	2.79895	7.11084	5.46305	3.54999	5.198	2.15684	0.932961	6.53441	0.116806	0.135481	0.190171	0.62	1.07059	4.586	16.8214	2.11722	8.75546	1.98422	2.64401
	0.578798	0.828209	0.629262	0.0628144	0.26051	0.230787		2.13867	7.56729		0.0781053	3.96	7.78916	3.44769	4.798	3.66584	0.900246	1.21839	3.59141	0.426788	0.0863694	0.417372	2.47127	0.594966	0.0360107	5.33165	0.619504	8.59141	0.291613	12.9472
	1.44533	0.476405	0.285743	0.21069	0.437532	0.150048		2.07719	1.39477		0.221985	0.613629	0.195984	0.737994	1.91263	0.834045	0.125286	0.0854692	10.2862	0.208764	0.714254	0.0379944	0.928426	3.37162	11.8569	2.79925	1.45615	7.1534	0.331488	8.3534
	1.28261	1.26433	1.37321	0.235061	0.348269	0.339873		3.97304	15.3412		0.591401	2.20198	1.11859	1.13375	3.59264	12.476	0.396057	1.01264	2.93232	0.0613354	0.905316	0.182708	0.530785	3.30536	10.3304	0.585061	11.236	2.02147	6.73621	11.3185
	11.8964	1.0429	1.33157	0.0815993	1.43927	0.288798		0.205193	1.23939		0.12712	1.05268	5.21268	18.1287	4.96402	2.862	0.209961	1.58721	2.46849	0.322089	2.36788	0.159793	1.44288	1.36553	3.27726	4.31453	1.91578	21.5794	15.3313	9.75599
	0.320658	0.312584	1.19416	0.195003	0.7872	2.05408		0.23334	0.908187		0.208582	4.18153	6.86147	4.95922	1.98576	7.40893	1.58801	2.37605	4.80343	0.259642	1.18861	0.0590537	1.85328	2.14911	21.3309	9.9376	0.196543	17.6006	21.236	11.2097
	0.660434	0.698923	0.744965	0.0417968	0.0299988	0.912686		0.470013	2.65095		2.21366	1.73289	0.499333	2.42507	4.07064	0.0480347	0.656006	1.11718	11.5668	1.18486	0.206342	0.442792	0.131401	4.78777	3.96172	4.45664	0.190074	6.8501	4.68885	10.8463
	1.88657	1.27566	3.00032	0.205692	0.930047	0.538236		0.668871	1.01153		0.74253	10.1028	1.03881	10.885	4.1086	3.646	4.05259	2.00922	4.24562	3.99123	0.225286	0.418508	4.8319	5.66905	5.72971	5.76299	0.35604	5.72264	1.88627	15.76
	0.415741	1.7121	3.21202	0.23432	2.3935	2.53219		12.4685	1.25881		2.38156	1.28978	0.770643	7.04999	1.5483	1.6451	10.2386	0.439072	1.49805	0.290221	0.601781	5.87716	2.30518	1.76394	5.31155	3.12457	0.590497	0.403992	2.34971	2.22709
	0.42268	1.38292	20.1444	0.102428	2.33321	0.308799		3.02645	19.5337		0.687335	0.962694	1.03316	9.03463	3.47051	4.16175	0.725344	0.495743	1.27997	0.327719	0.600502	12.8338	4.62426	1.08927	2.80318	0.880005	0.381032	0.356018	4.90524	5.91406
	0.0975915	1.27369	0.285743	0.457895	5.02792	0.108244		0.234413	0.193661		4.12106	4.84753	3.52591	0.904248	2.35579	15.9334	2.64383	9.45307	4.45251	0.108789	1.50746	4.76869	4.24262	1.07404	1.49597	1.50397	3.36723	1.41199	13.3081	1.85861
	0.115573	0.456976	0.330343	0.275814	8.98603	0.0863567		0.160907	1.03002		2.39897	1.68405	1.07486	2.40381	4.42283	11.8406	2.1929	0.601344	0.409973	0.122271	0.898365	6.61828	1.91362	4.90802	0.0239868	1.138	10.8462	3.51599	8.34825	5.53759
	0.131511	2.03294	0.593971	0.0377152	1.3049	0.598323		0.234375	0.925826		1.3293	7.39321	1.82436	1.04143	0.69492	0.627593	0.196208	0.319499	0.670044	0.114257	1.71803	0.236864	0.352878	0.740051	8.87	13.604	12.3311	1.48577	11.8306	16.5196
	0.162099	1.77497	0.351052	1.29403	0.878767	0.33542		0.230222	9.46868		0.00893936	9.43672	12.7132	0.800916	3.89381	13.7895	0.979766	0.35456	3.94397	0.294504	0.793366	1.68173	3.74915	2.40997	7.67237	4.69061	0.329948	3.28881	4.04702	2.89797
	0.473253	1.59489	8.21133	4.86057	0.648419	0.16124		0.0913812	1.2748		1.99648	2.22385	1.12044	0.608971	2.31866	1.54771	4.35942	1.00357	8.73177	0.895682	0.344048	1.11396	0.674293	1.55205	20.942	2.17944	0.35819	8.92438	8.18535	13.7386
	4.19482	2.37741	5.32088	4.25584	1.67704	2.40002		11.4795	0.708008		1.38178	2.34643	5.37604	2.07073	3.06624	10.3078	1.09369	1.40601	12.1193	0.647697	1.98732	1.66088	1.47697	0.080314	5.22716	10.8615	0.448516	7.2301	6.52725	3.03417
	1.62118	2.10771	16.4259	4.46617	1.22627	1.608		10.6386	0.276001		2.69032	0.569205	1.6263	6.63611	2.38942	5.17074	10.6726	0.184021	5.27538	0.238816	0.135345	0.931373	6.43215	0.278366	0.533487	2.58332	1.80208	0.193208	5.63828	13.4098
	2.37991	3.65519	2.01108	0.599976	1.06285	7.80424		1.70204	0.369995		1.47301	2.75376	2.15808	3.00152	1.79194	3.80798	1.40627	0.299988	1.06039	0.150224	0.315683	11.3769	3.52413	0.37959	1.40871	3.19794	0.19925	0.946048	5.11825	0.629053
	2.79991	1.01828	0.761647	0.266022	0.077269	0.305191		1.29404	0.133972		2.16301	1.17802	18.6089	1.8331	1.32224	3.9278	0.940853			0.888722	0.920717	15.8855	5.09306	0.908552	0.250072	2.03827	2.86709	0.716644	11.099	4.59636
	8.27507	1.37624	13.0525	1.24802	0.738671	1.07241		6.37373	0.0999756		1.66243	6.76174	1.2201	0.612386	5.0945	1.33402	1.96357			0.579683	1.28066	2.02893	5.13497	0.936436	0.485958	4.71928	9.10179	0.886202	9.2638	1.90923
	28.6071	0.91896	7.91042	1.51867	0.355851	1.74402		0.937139	1.01398		0.204086	2.62633	3.87612	2.28872	1.52656	2.98394	1.21477			3.00772	1.04033	6.0251	2.35201	0.413114	0.684286	0.773378	4.67339	1.8618	12.2085	10.0991
	0.662885	1.62457	8.91458	1.81403	0.828289	9.78343		1.41674			1.23089	20.9566	5.48274	2.45001	11.6037	3.81908	22.4196			6.13313	3.29751	6.94821	3.20799	0.220592	7.72797	1.41021	0.641737	2.30801	5.42184	5.34054
	1.71405	4.02575	1.16998	4.224	1.11036	1.76441		1.10942			1.51219	0.0325726		0.936578	3.88417	1.20695	2.43914			1.5173	4.86708	15.2793	1.84559	4.22624	3.23556	1.61897	0.162988	19.6225	2.65445	6.3327
	3.638	2.79902	2.25	0.549988	2.04026	7.76277		1.21264			1.41641	0.407596		0.463732	1.57505	0.932428	0.658153			0.50324	11.044	23.0269	4.07815	15.1818	17.5675	1.96778	1.67335	8.67385	0.726013	14.0071
	1.9932	1.10075	1.6694	10.9523	0.903572	12.8591		1.04711			1.20873	0.897754		0.0300643	0.592464	11.7099	0.533579			2.57201	0.476958	2.15361	1.17321	9.54797	10.2005	2.36603	0.964951	23.842	0.199982	2.23712
	1.09601	0.413639	1.73662	3.48804	2.20666	1.966		1.02728			1.57868	3.38912		1.31387	2.84573	4.33801	0.827622			2.37599	1.5274	1.35725	4.8179	0.0460205	11.1985	0.855835	1.31041	5.36328	3.76801	8.49939
	1.56363	4.8228	0.275154	1.83197	4.06491	0.975952		0.639256			0.212413	4.43918		0.552669	1.7384		1.52643			9.82096	0.124375	3.69831	0.930959	2.034	1.5791	3.73401	0.847994	6.0413	15.9593	11.8156
	27.1042	0.707253	0.861148	1.914	3.09058	12.259		4.90487			1.18884	1.081		0.458059	2.85677		0.583143			9.45328	8.08053	0.992004	0.301514	0.786011	1.21952	2.77047	0.362686	7.73912	11.5176	11.0879
	2.75151	0.838141	0.822169	0.157959	1.36985	8.05441		0.996176			1.88234			0.526887	1.15827		8.2001			0.148024	13.3287	0.192059	1.01955	0.863953	0.149996	4.25314	7.90573	6.37992	12.3159	16.7338
	0.096366	1.06351	6.93341	1.65802	9.854	0.458023		1.4411			2.34802			2.12766	0.972122		12.3055			3.50445	7.30763	1.70682	0.497648	1.026	7.46144	0.368128	14.4475	3.54594	13.7944	10.8988
	0.378805	0.828448	0.711179	0.263977	2.22998	4.69132		1.748			1.95075			6.47716	0.919995		25.7878			1.07352	1.84186	3.83714	0.741125	1.49597	0.825847	1.06774	1.07491	7.46688	10.9544	6.2558
	0.186132	0.722797	1.98794	1.28781	2.88	1.77817		0.961562			3.80931			7.66455	3.99653		0.160558			1.4996	4.69753	1.46974	0.344048	3.224	3.8569	1.12035	2.48745	0.239095	7.83077	3.50969
	0.210183	2.37631	0.99024	2.37686	0.212036	0.335381		0.943872			1.142			3.24667	1.27703		0.246397			0.435149	6.15171	0.508026	15.9939	1.112	9.27259	8.98465	3.98971	1.28065	12.5968	15.7107
	0.171253	0.196794	0.268837	0.971985	0.113953	5.95081		0.208559			1.66402			0.66661	2.20197		2.63214			0.95634	3.39009	0.693952	7.49479	1.664	5.15189	1.19636	11.0254	0.962846	7.55002	5.1878
	0.485091	0.202245	2.85421	1.62471	2.06403	2.4531		1.19187			1.20808			1.58272	0.858032		2.59096			16.3136	1.5217	1.41641	7.28222	1.28198	1.16571	8.33749	1.96721	3.86025	17.9179	12.3122
	0.94779	0.522907	0.558463	1.52124	0.926976	8.72691		1.3749			1.81467			0.244247	1.70197		0.329519			0.546761	0.328426	5.38689	3.81563	1.22803	1.61368	5.24804	10.1352	11.3159	4.49514	6.50849
	0.118974	0.2128	1.61222	5.53208	1.26646	1.26627		0.465199			1.20292			0.79148	0.380005		0.0588561			1.67709	1.69043	4.93633	11.7263	5.89972	3.04956	4.72603	1.17304	5.04351	7.74311	6.42809
	0.2181	0.111891	22.362	3.76045	1.86882	0.998259		1.01348			3.42336			1.17062			1.61174			1.3586	0.345595	1.664	5.79754	15.8709	9.93785	8.79231	2.23718	2.15243	2.91668	3.95611
	0.155569	0.156541	14.305	1.07291	0.632098	0.832032		1.34415			4.34977			0.285161			1.66455			11.6147	3.22814	0.653992	2.46739	6.22361	12.7584	17.3218	1.34837	4.32404	16.8905	5.33314
	0.17442	0.0915969	1.98178	1.12611	0.952136	0.810607		1.30287			0.600944			2.43742			0.28845			0.687268	9.45413	8.63397	9.23501	1.32945	0.963111	7.91081	1.98576	13.092	5.14348	5.06587
	0.119388	0.505048	0.736056	3.63605	0.185974	1.62057		3.02014			0.776617			1.20395			2.66404			0.315716	1.38815	10.458	6.32955	5.19677	4.01926	1.19594	3.20245	1.41998	4.14648	5.22833
	0.0284312	20.8659	1.50063	2.17284	0.62628	1.47847		4.2918			1.00019			5.57165			2.38076			2.66968	0.730254	3.45801	3.06487	1.42981	2.0883	23.2158	6.03079	4.27203	7.89733	2.8166
	0.106638	1.81651	0.858681	1.14727	0.318055	3.10463		0.846165			0.711362			3.30968			3.18648			10.7955	2.7294	14.1038	0.877251	0.457998	3.8726	2.19054	1.45146	16.2566	2.3115	0.764852
	0.134838	0.535882	1.47676	2.25812	4.06982	0.119899		2.72036			0.530984			1.64598			2.01255			2.53412	1.42251	3.87594	3.59149	1.32638	4.84319	4.97602	16.3153	4.02515	3.65886	0.507079
	0.0380249	1.00151	0.877129	3.26404	1.03287	0.74846		8.30423			6.47623			1.30946			3.03415			2.56099	8.1988	3.37161	10.0644	0.883113	20.2818	0.469918	0.385505	4.23637	4.88429	0.39714
	0.0493495	9.05953	9.50339	11.638	1.36031	2.65507		2.95729			1.36896			1.83854			0.436015			14.5701	3.79922	4.17216	7.23143	1.847	10.6818	1.20642	1.52927	1.97109	1.47939	0.238412
	0.215565	3.68609	0.221924	0.478156	2.28376	0.293002		1.56215			1.60299			1.45622			0.326457			2.35625	5.8505	4.12402	17.1071	8.62961	3.05847	1.31539	13.0412	13.6378	1.55628	0.653423
	0.0584111	2.53878	0.99372	3.36223	3.01345	1.69198					0.828141			1.13717			1.0814			1.99889	2.05994	11.7115	6.25251	0.816578	2.08362	3.63954	3.90079	2.03412	9.86476	0.362296
	0.0494501	2.88135	0.393718	0.915955	4.55463	10.921					0.36227			2.17613			0.429889			0.537626	2.17932	2.72601	1.992	0.0106062	8.10993	12.5635	1.23838	8.06598	4.27837	0.295138
	0.0501304	2.61798	5.45411	0.877991	3.72469	7.59907					1.58346			0.740019			0.201912			1.12623	2.31499	4.966	2.95398	0.632371	4.04122	3.75488	3.54089	11.047	1.36574	1.4783
	0.139534	2.61661	0.90686		4.03196	4.75143					3.91937						1.20042			2.28776	2.76953	14.5319	1.71997	1.45761	6.16806	0.757359	4.96704	6.66313	6.09009	1.74457
	0.118986	1.40926	0.697006		1.11621	0.477904											0.480606			8.50969	4.24087	5.49243	2.29999	2.43461	7.49395	3.03877	3.84041	0.689655	18.1114	2.94287
	0.35344	2.38767	1.41203		6.00098	6.10987											0.50927			7.04145	5.56722	17.1977	2.29196	5.75445	2.31455	1.96435	1.63334	0.144122	0.906473	0.0976597
	0.162061	2.46599	6.92573		2.54598	0.699398											6.29127			10.1407	1.18599	1.27189	5.14055	3.98653	0.609216	0.779397	3.98054	9.60929	2.97042	17.8868
	0.143176	1.83137	1.011		3.85438	2.15239											10.1418			7.33836	1.15727	9.75412	11.7656	4.47788	1.4801	4.43243	6.73442	8.23481	10.0457	4.27466
	0.187057	5.37799	1.50537		4.3884	7.75267											3.66846			8.86386	3.41828	3.58225	4.70681	7.50925	2.24664	0.991991	7.91084	9.92701	1.74207	16.0331
	0.132079	2.92004	2.6032		1.18657	2.05547											0.170853			0.414001	8.55911	12.131	3.9758	11.7869	8.95225	0.39201	5.61726	6.49117	1.5277	3.04638
	0.183346	1.20145	0.373375		2.08054	0.167969											0.917146			0.132019	12.0132	6.24076	13.6194	1.86284	9.61021	1.5965	6.91304	8.251	0.355731	1.17486
	0.161018	2.13426	1.59055		4.26065	1.08398											1.14851			1.26196	2.46545	5.55127	1.90124	2.30856	5.5885	4.64062	2.58994	7.99888	0.554075	8.38163
	0.129991	7.80935	1.08525		3.7011	7.11603											2.01537			16.6345	2.34883	4.94202	8.53066	3.8529	2.46142	0.428043	3.71169	1.3279	0.046622	4.16192
	0.0943802	6.42052	10.259		0.855524												3.35352			3.11807	1.18961	15.1016	18.2145	0.307772	2.4088	9.40397	1.54609	1.69045	0.4531	2.59861
	0.119869	2.29612	0.0812286		1.22319												2.66526			1.95545	3.67211	13.379	3.50498	0.242224	2.35333	1.83772	1.29269	1.06681	0.250555	4.03763
	0.123972	6.43559	0.625062		2.85432												2.39619			1.87192	6.88442	4.37604	0.982445	0.110648	0.0993032	4.23241	0.0688725	5.40963	0.194651	9.22584
	0.0909564	7.48515	0.187988		2.88408												0.862419			0.889547	3.44318	14.0734	5.75119	0.191139	0.886131	1.63488	9.4849	3.17113	0.494477	4.94062
	0.075065	3.45008	0.279012		1.15829												2.95649			31.5148	0.25893	6.95723	3.90601	0.457554	1.18668	3.13125	4.76885	1.86886	0.722349	1.79288
	0.137171	0.294308	1.01879		2.64026															1.89021	0.600844	3.25764	2.74215	0.601915	1.8831	3.03633	2.17263	7.56168	12.5649	0.841494
	9.19798	1.62172	0.542451		0.410047															0.483369	0.76422	2.10358	0.981808	0.148689	4.38831	2.41362	0.208133	3.51564	10.447	6.14377
	2.71441	1.09567	0.941671		0.985682															0.554773	2.32845	2.40198	0.111943	0.626789	4.93935	9.20175	0.810033	9.06964	18.2774	0.704013
	0.45278	2.15543	0.429428		5.37296															1.67224	0.377195	0.565579	0.258906	0.989488	2.42776	6.15156	2.22107	2.38755	1.38847	0.165752
	0.411919	0.42449	0.16646		1.43001															4.30612	0.848845	0.561107	1.57888	5.161	0.874504	1.31953	0.06604	18.9266	14.4722	1.03395
	1.96204	0.866685	1.25381		0.35612															1.82035	0.536941	1.69438	1.75683	10.4392	0.704263	2.72774	0.459961	9.11317	15.772	1.00687
	1.16549	5.29662	2.7224		0.557705															1.57343	0.732172	1.22233	28.464	8.17108	1.25374	2.42447	0.197998	10.7275	9.44302	0.771902
	0.489278	2.92371	1.9475		0.0159912															1.39733	4.42981	12.2452	1.85564	2.81438	3.36402	7.68414	0.00799561	4.52832	16.4502	0.727468
	0.444331	1.18649	2.07239		0.369995															1.5745	5.28802	4.62473	1.30049	0.237995	6.51211	4.40793	0.205994	4.24024	2.93414	0.402131
	0.32655	1.35198	0.927866		0.885986															4.46077	0.883972	0.778692	0.362	1.84683	2.48154	3.55081	0.299988	11.0006	0.0840947	0.687135
	0.252093	2.74733	8.10862		0.160657															1.82397	0.656006	3.99421	0.0980225	0.447015	5.4857	4.25773	0.34198	7.94596	0.925909	1.34041
	0.0659631	4.77506	0.544088		0.397465															8.43143		6.24993	0.765991	0.943711	2.29639	0.752433	0.100037	11.0948	0.748135	5.29893
	0.288245	0.464943	0.641007		0.129623															1.49913		1.17413	1.11207	0.999372	17.0951	0.73172	11.826	17.7592	2.14695	5.84517
	0.396016	5.08004	1.59797		0.209327															6.03446		2.32512	0.607022	0.46374	5.43784	22.9155	3.26801	5.3798	18.8451	11.5944
	2.81979	0.885292	0.906818		0.21847															2.73706		1.87426	1.86586	0.311344	5.30149	1.0724	1.27399	5.4134	4.93855	7.35418
	0.799988	8.89315	1.52265		0.137214															7.80644		1.64093	1.7461	0.435262	5.80347	6.58798	1.71399	3.45639	2.3167	12.564
	1.60712	0.40099	2.04154		0.202808															1.08294		7.09007	3.35738	7.22917	0.53938	4.84005	17.7611	7.80749	1.40189	0.175964
	0.758957	1.0684	0.942499		1.91626															0.327369		13.169	1.33483	2.13811	3.14163	0.965617	9.73316	11.8889	3.77372	1.30804
	0.325995	0.613605	1.02878		3.27569															1.28692		1.526	2.76381	0.376431	10.2811	2.95208	7.67068	8.46078	2.20124	0.109985
	2.62288	0.985411	0.536737		0.930168															0.0550209		0.236023	10.5021	0.953182	6.76485	7.60863	0.837128	23.345	1.14569	10.706
	0.958008	0.1838	0.232306		1.78005															5.84091		11.6969	1.23908	2.11373	5.60628	3.67481	0.685178	19.5188	4.35509	8.23043
	1.95303	1.19788	0.699369		1.76277															0.66761		30.7718	4.55828	3.00386	15.5992	9.73676	1.26577	8.52161	10.6717	29.9205
	1.2602	0.34753	0.356581		1.37012															7.35466		8.50153	0.561345	0.266012	1.81202	7.86699	2.50362	8.51397	2.95207	20.4113
	3.97255	0.575222	0.639859		0.489238															4.03676		0.923472	0.143176	0.451509	0.207696	8.02884	3.80983	0.638988	23.1034	1.2704
	1.09461	0.670363	0.727185		1.5985															0.627064		3.54602	0.846206	0.648271	0.385716	10.4209	5.59174	0.99117	4.22363	20.9247
	19.7344	0.425568	0.353712		3.83242															2.75031			4.68199	2.23496	0.469837	4.11179	0.272963	18.6916	0.480011	4.34088
	0.917042	0.465208	0.667641		4.53208															1.91688			1.10621	2.11125	0.586958	4.22512	0.150024	3.38861	2.38	7.9806
	0.664004	0.353558	1.0407		2.0784															5.41993			4.19831	2.58994	3.95994	13.2465	0.0540161	8.29562	4.86647	5.17605
	8.00525	0.273565	0.114539		0.481705															1.47447			5.92934	0.636095	12.5364	1.03333	2.68139	1.00303	9.38139	14.4898
	2.93456	1.0704	1.07746		0.55055															0.849737			5.67105	0.212615	6.51278	3.54572	1.7488	0.358052	1.60554	5.74109
	3.02865	0.609225	0.266471		0.668392															2.32593			4.79214	0.497307	15.3266	2.92175	1.55795	1.19253	3.7642	11.1639
	1.32089	0.371846	1.31286		2.76478															2.81729			7.60944	0.808014	3.16101	2.30949	2.46257	1.79016	16.113	4.14816
	6.32478	1.11165	1.00697		3.10459															2.80251			2.94945	2.12601	9.21149	15.0839	0.391112	0.874326	20.0795	7.64488
	4.08786	0.520379	0.693213		0.797042															1.4285			2.42942	1.76429	8.8399	1.41891	0.0560303	3.19642	6.72545	6.16782
	13.0652	0.288098	0.403684		0.547075															0.827648			10.196	0.993805	5.41716	0.606978	0.362	17.3259	13.8357	7.37588
	2.74504	0.631679	0.786064		2.00588															0.0912228			0.497568	0.3791	6.9323	15.4826	0.499286	4.87489	16.1215	4.09966
	8.52517	0.704783	0.186957		3.05476															3.02843			1.25477	1.61032	7.60843	9.0207	0.0663104	4.9034	1.25236	1.26985
	1.3781	0.22207	0.262453		1.23214															0.530873			0.883206	2.37772	12.4111	0.523295	1.60792	16.0582	2.0515	4.16035
	1.54351	0.234773	0.271043		1.65559															2.22234			16.5456	1.10281	2.94865	0.724121	2.24191	1.43175	1.41015	33.6387
	1.59301	9.46749	1.32738		1.38966															0.422704			0.385737	3.26366	3.22064	1.6542	0.70364	2.8315	0.66969	4.7345
	3.50102	0.239155	2.71212		0.710389															2.00397			12.4841	7.87586	4.22032	0.588239	1.27686	2.40818	1.06726	17.3563
	0.593997	0.425613	2.75561		1.4158															1.5544			1.60821	2.713	3.50693	0.430668	2.66011	9.73723	9.50896	3.55086
	13.4437	0.787284	0.913372		0.724052															0.610903			4.80576	14.8492	4.77284	0.191463	2.41783	2.41154	1.44467	0.246882
	1.04051	7.04805	0.983542		0.201396															16.8966			1.33365	2.32236	3.64028	0.713486	11.5015	4.39055	1.91638	0.559878
	0.667935	0.951711	1.16843		0.549529															3.16863			3.93877	1.3903	8.1463	0.4382	0.320033	12.776	2.94428	0.362935
	1.03601	0.393087	1.65238		0.359766															7.82185			1.35486	2.40886	6.49818	1.298	1.58518	0.696765	18.074	0.265101
	0.382336	1.17033	0.473567		1.22633															0.948599			0.484491	13.2932	5.14431	1.50899	3.02878	3.29888	3.73699	0.192478
	3.14122	1.11863	1.1011		2.60463															3.59692			1.2572	4.27975	4.61851	2.6224	0.696415	7.96256	13.4057	0.0849309
	6.60129	0.495124	2.49823		1.67745															2.90961			0.254042	0.941847	14.6301	0.102662	0.597452	5.14403	2.43505	0.0410877
	0.468018	0.262172	0.717569		1.61444															0.568592			1.38315	2.19085	4.47192	0.29229	2.09933	7.36326	3.8581	0.249804
	0.414001	0.771255	1.4267		2.51814															1.4744			1.14563	2.82228	1.35736	0.540224	1.06226	7.98418	1.93271	0.232023
	0.650024	0.236394	0.831742		1.15308															1.46999			1.67531	15.6854	11.9765	0.385009	1.79194	17.1437	3.82943	0.160865
	0.757996	0.632311	1.32329		1.83415															4.32871			2.05769	1.0086	17.4585	0.206374	0.960389	21.6392	0.945187	0.26697
	6.31457	0.377051	8.90199		2.04007															3.6022			0.594092	2.78614	6.51145	0.567424	0.965817	3.26937	1.19926	0.190238
	4.21558	0.0276765	3.01739		2.05195															8.74542			0.357854	1.49377	4.79595	0.961296	2.12028	1.20656	3.12679	0.0947858
	3.8028	0.300164	3.89998		1.70992															1.02257			1.03605	4.48468	15.9546	6.7162	1.75152	4.23985	1.16601	0.160277
	7.82517	0.124862	3.90762		2.39697															0.607886			0.113847	4.17502	4.74166	9.47735	0.613829	12.2606	1.18803	0.0256223
	8.31241	0.428715	9.47017		0.463523															2.41629			6.20573	4.964	15.3991	3.31448	0.516312	2.17272	0.732685	0.148339
	0.695597	0.385027	2.34809		1.71245															1.60031			2.05401	0.965665	7.4067	0.594825	1.00159	5.6504	1.43705	0.0706906
	4.31828	0.149032	1.78559		1.05076																		1.39155	3.7093	11.0693	0.0749228	0.331976	12.0095	25.6573	0.1221
	3.62073	0.247121	4.2863																				1.73295	2.39293	10.5925	2.3409	2.55513	19.0007	1.50715	11.2786
	3.3946	0.302513	0.921502																				0.714616	2.62893	2.66199	1.0056	0.940003	8.92139	13.9293	19.52
	5.57482	0.270093	0.533702																				0.330144	1.88992	11.2549	0.49374	3.40433	11.1538	0.352186	1.92596
	3.46658	0.262122	0.562312																				1.82886	1.08282	20.3248	0.386403	8.57643	2.07872	0.392647	1.18178
	1.90872	0.23928	6.98235																				1.9226	2.86802	3.75223	8.01186	12.8784	22.5848	2.84473	2.09552
	4.75447	0.124045	0.145707																				1.60368	3.28753	14.4772	2.96021	0.893148	13.3625	3.25209	1.7318
	1.51314	0.630901	0.836044																				2.38131	0.463417	4.16968	8.51796	3.20897	3.63745	13.5338	1.56391
	1.08861	0.0820255	0.409376																				0.823248	2.94583	10.9726	12.1339	2.70626	6.54434	1.5505	9.93373
	0.94469	0.332418	0.54529																				2.13052	0.717196	4.02197	0.7442	3.88907	5.72416	4.82534	4.2556
	0.944151	0.714444	7.3686																				3.79402	1.16462	8.0012	1.59962	1.75073	12.7892	3.05604	1.11229
	0.641603	5.7562	0.754294																				2.8811	1.94673	1.05947	2.79722	1.48895	11.9977	3.02194	1.78661
	1.74318	2.86105	0.34499																				3.25767	0.530347	2.208	15.5356	0.351793	1.92962	0.634936	3.43698
	3.7495	0.141023	0.331943																				3.57021	10.4366	0.929993	20.6098	1.21198	7.92278	0.939489	2.57219
	0.680846	0.125856	1.12432																				0.74564	1.87852	1.20599	0.312296	0.606018	9.47363	2.65802	9.045
	1.896	0.43877	0.426112																				2.54978	8.09005	0.324134	0.983552	0.281982	5.81244	5.51011	5.62033
	0.63198	2.08942	0.471455																				2.40384	4.4822	10.2975	0.887126	0.692017	24.5069	0.751411	2.9596
	3.80981	2.97395	0.242644																				1.29912	1.06036	2.02889	1.81332	0.749532	6.41259	2.83916	5.09108
	3.06166	3.40832	0.470323																				2.30539	0.247403	1.7345	0.922033	1.54058	22.3084	15.2528	1.25076
	1.22692	0.552458	0.451904																				0.715606	2.55841	0.028854	1.85006	0.941886	10.61	4.39028	8.99221
	2.74222	2.93093	0.514859																				1.68409	2.32481	5.35577	0.80135	6.07863	2.60197	13.8592	1.63852
	1.96669	3.75095	0.889716																				19.7161	8.63148	10.7331	1.55034	0.7421	4.89913	3.40529	3.79641
	2.05176	0.0419922	0.779444																				4.289	2.1673	4.59735	1.24059	2.40577	5.00586	1.74561	1.9503
	0.79599	0.850006	0.0860658																					0.886049	6.3412	0.250385	3.46914	0.618651	1.06734	14.0871
		1.81	0.653785																					6.09045	0.7211	0.630575	0.6017	7.44787	3.5011	2.89236
		1.64001	0.203034																					9.92584	0.218985	0.47061	2.47318	1.04518	0.4234	3.31712
		0.561981	0.457473																					0.170336	0.0860242	1.41941	3.14396	0.977473	2.64476	12.9941
		0.0240173	0.345709																					0.921951	0.211102	0.34504	15.2047	6.06221	2.96443	4.29036
		0.279999	0.557465																					8.66338	0.247415	0.182481	6.33795	2.46059	0.415987	18.3059
		9.82358	0.704915																					3.74162	0.292199	0.452746	7.69487	1.65629	2.25958	2.69296
		4.65535	0.479674																					13.738	0.0707193	0.126665	2.71751	1.03157	1.44084	3.24201
		4.91302	0.59046																					2.9543	0.206734	0.331907	2.11924	12.9798	3.47695	2.79334
		1.62	0.164757																					5.70347	0.235764	1.7761	0.508533	0.19699	1.58877	5.56295
		12.5071	0.882223																					0.143996	0.183205	1.48209	0.574917	1.69726	2.8822	9.5392
		1.01685	0.226187																					5.78959	0.182339	1.92763	0.776799	1.62438	0.931938	5.71348
		0.659765	0.678986																					0.790039	0.113438	1.46727	0.570541	14.9357	3.21151	3.26455
		3.82937	0.326413																					0.25	0.132432	9.30627	0.530636	11.0145	4.05968	4.93246
		4.16661	0.513502																					0.769958	0.290688	6.49414	0.376603	2.13837	7.16606	1.00346
		1.64499	1.504																					0.623962	0.267408	5.76304	0.358795	0.520727	2.30035	0.538439
		0.432643	2.04725																					9.85927	0.173168	6.98833	0.86411	0.519536	6.5227	0.295055
		2.4472	0.830469																					6.54401	0.0835454	2.6572	0.647264	0.676662	5.79288	3.2575
		0.394832	3.94215																						0.139256	4.3076	0.229522	0.767589	1.60909	1.18135
		0.169158	1.39104																						0.0509969	2.4054	0.573249	0.316558	0.276355	0.421641
		1.27933	0.255386																						0.0322961	1.474	0.405429	0.977267	3.01151	7.42923
		1.2718	1.38311																						0.156922	1.7818	0.391864	0.147194	1.21743	6.19971
		1.394	0.553274																						0.0215572	2.0018	0.484047	0.277163	3.57453	4.80579
		1.56884	2.99487																						1.79158	0.701401	6.974	0.746015	17.936	14.2236
		1.54163	1.81236																						4.88033	3.91419	2.10999	0.318228	1.00185	1.8891
		0.912132	2.31101																						0.808184	0.506407	1.48401	0.163656	2.05693	1.44202
		0.459652	0.503077																						1.89505	0.291992	21.856	2.31448	2.93417	0.825558
		0.936641	7.22483																						2.66911	12.1231	1.88317	4.21211	3.95154	0.738153
		0.683729	7.43249																						0.278148	5.65492	11.3354	4.98799	3.85895	1.95694
		0.643845	3.70689																						9.69871	1.05007	22.5067	12.4854	1.46089	10.0683
		0.281611	23.2442																						2.11744	1.77505	17.1731	5.8184	1.57846	5.21735
		0.436315	9.58006																						0.798133	4.06485	5.43397	6.96646	5.49463	3.43511
		0.690904	9.69527																						0.277199	2.24009	2.13842	2.21853	10.8763	4.78923
		0.626378	16.2906																						0.742843	1.41021	3.58158	3.48505	6.80179	1.59773
		0.164001	0.296021																						2.45671	7.13474	2.17532	17.4464	6.70223	9.58179
		0.299364	0.925995																						3.48522	9.53364	9.46388	12.317	11.2075	0.985418
		0.839268	1.16918																						3.0779	4.52858	9.9177	6.00438	1.96729	1.36928
		0.399109	1.00217																						19.0544	0.327352	2.39945	4.4299	8.13327	1.64465
		7.53035	1.99891																						11.946	4.25	1.80965	4.72803	17.1574	10.4783
		1.44381	1.08599																						0.542007	11.728	1.32078	11.3517	3.18526	3.09991
		1.91446	0.783074																						2.09811	0.0540161	1.46176	17.2424	8.65903	2.21154
		0.449092	0.732377																						7.30724	1.37	1.06038	12.8283	4.10419	1.01365
		1.11073	0.793496																						1.18525	7.77002	0.938057	4.2748	14.2998	0.28445
		0.79683	0.594249																						0.552002	1.51599	0.441183	21.5897	19.7297	0.406732
		2.67736	0.483255																						0.568553	0.44397	8.26113	10.2152	1.81689	0.434683
		2.48182	0.819357																						1.52862	2.76404	1.77754	6.80695	12.4593	0.185329
		1.2524	7.48602																						0.863857	1.41199	5.33374	2.47898	1.5885	0.0833166
		1.28655	3.30608																						0.720574	0.461975	8.86315	0.981214	1.23666	0.120407
		0.587503	3.13576																						0.611968	2.05402	16.0829	5.45016	2.37726	0.532655
		1.39171	1.15129																						5.50914	3.43799	10.9783	8.20343	20.1757	0.251542
		1.44107	2.19968																						9.38697	0.98999	2.55799	14.1499	2.57827	0.300226
		0.374124	0.656265																						9.05781	1.79205	2.2227	1.83145	1.74464	0.365648
		1.9754	0.964351																						3.1083	0.907351	1.41767	4.88367	2.48973	0.362665
		1.72275	1.0775																						0.524321	1.508	3.99527	19.3501	5.47823	0.984599
		0.719928	1.2162																						1.17172	1.95996	2.64641	5.0143	21.4953	0.7049
		0.500484	1.39777																						5.28225	8.89742	8.33654	2.17528	2.20948	0.230684
		2.31882	0.404397																						0.54974	6.12023	0.263999	1.51327	2.40457	0.475555
		0.420135	0.260163																						8.87295	3.96331	0.280105	3.41426	8.77009	0.152156
		0.924696	0.320211																						8.37977	2.94196	0.0416157	0.748654	19.091	0.249783
		0.808154	0.314032																						15.0263	0.762024	0.626376	0.609643	3.13754	0.116941
		0.437328	0.0835184																						3.27245	12.844	1.12757	5.37347	15.2266	0.441015
		2.17918	0.583341																						13.2393	1.95801	6.65253	8.22408	1.57606	0.605579
		2.96695	0.168137																						1.6021	2.276	7.93705	2.1822	23.9107	0.81464
		3.98413	0.643948																						2.8794	2.96588	5.36839	2.31536	2.32704	1.28375
		0.584506	0.597521																						1.92761	0.683546	12.6613	1.4723	4.16075	1.08882
		3.80285	0.395948																						0.307983	2.41855	1.83511	16.7038	7.62432	1.79089
		3.33266	0.611251																						14.6067	0.234145	14.5486	10.7897	5.04144	2.18099
		0.268371	0.516653																						5.58339	0.415357	0.442848	3.11522	1.52421	2.48139
		0.392761	0.395273																						0.0160217	0.131852	17.0154	15.6359	3.78355	4.61271
		3.47288	0.398189																						3.01022	6.10703	1.91088	10.2615	12.4228	0.284413
		1.56628	0.218054																						6.46806	2.22198	1.81233	7.58718	6.73769	0.241963
		0.852532	0.183887																						15.1757	2.354	2.16209	3.4383	9.28758	0.0639603
		2.44492	0.576159																						7.77409	0.719971	0.532068	3.06016	8.77732	0.143338
		1.23394	0.833241																						7.91053	1.138	0.698321	7.24913	2.36769	0.293535
		0.542193	0.52775																						3.89606	0.026001	0.57579	15.1871	2.99097	0.799284
		0.310663	0.322454																						7.04626	4.7659	1.2954	15.4296	5.0512	0.317843
		4.8882	0.260778																						1.48615	4.83495	3.05075	1.97524	17.1159	16.6091
		4.66394	0.462458																						3.27326	2.87423	0.310148	0.496428	11.0253	4.52174
		3.81006	0.154044																						2.15198	3.02681	0.441582	14.6529	24.6677	9.20256
		1.34068	0.391663																						2.59601	1.30111	1.42738	4.07458	17.6927	10.8917
		0.751929	0.418605																						2.06598	19.2106	0.886049	10.2299	17.4889	0.195353
		0.203701	0.306637																						14.2512	2.51882	1.90432	2.92173	3.68861	0.0789279
		0.565979	0.467479																						0.591814	10.2825	0.746818	1.55552	6.22682	0.676978
		0.390015	0.838264																						2.55542	7.40702	1.24685	1.18884	9.25736	10.8704
		2.98401	0.605144																						7.02366	1.64217	2.18058	18.5563	6.80682	10.9029
		0.112	0.192579																						1.88605	5.49327	1.59046	2.91126	8.61288	1.06616
		2.06604	1.41695																						16.2244	3.37015	0.322882	2.5899	17.6633	4.59861
		1.54999	0.845188																						10.5741	11.3847	1.11702	28.2049	7.90803	0.496224
		9.32599	3.26551																						9.50328	4.80711	0.62088	7.94844	7.96995	5.77921
		0.708008	6.30517																						0.552002	8.90356	1.92429	2	2.20877	20.7991
		0.325989	2.85859																						0.115967	12.0805	0.221805	46.0429	10.2566	0.105396
		0.261963	0.323685																						3.79848	8.7573	1.72721	0.481995	5.92599	10.5816
		0.470032	0.344311																						0.536011	20.9089	1.78277	3.45439	2.93573	1.16934
		6.70203	3.01934																						1.48999	8.38432	2.09724	6.2178	7.86519	0.334195
		0.641968	1.62474																						1.73401	12.7279	1.31681	20.8395	12.9637	1.32801
		0.359985	1.31237																						4.64401	2.13943	1.9179	3.92727	12.8602	0.851191
		0.545959	0.453771																						1.31598	6.83221	1.53145	6.5438	1.98429	0.253183
		0.039978	0.944482																						13.2	6.52688	0.512758	5.07387	7.04197	1.07203
		0.0280151	1.04958																						8.39269	6.46719	0.563434	5.1062	5.51438	0.448563
		0.604004	0.922173																						6.96185	5.13915	0.282349	12.7098	12.9464	0.441065
		3.65399	0.74254																						5.91831	2.60885	10.167	2.83989	14.8952	0.5202
		2.97601	0.947251																						2.73801	1.99355	0.546318	1.13226	2.21604	0.738671
		0.600037	0.734053																						0.483978	4.6439	0.743239	2.62734	10.1858	0.0379651
		0.0139771	0.681547																						0.286011	1.42401	1.9572	9.77112	8.53686	0.217118
		0.380005	0.755699																						7.74484	1.34638	0.359753	0.296089	11.6915	0.538644
		1.73602	0.595509																						3.41874	0.407997	0.537988	0.737183	0.441569	0.431041
		0.314026	0.606351																						7.42337	5.83994	1.45985	4.00645	1.78975	0.876366
		0.468032	0.693787																						3.53578	2.80582	1.22925	5.13555	13.9558	0.747576
		1.2736	0.531944																						4.03937	3.07996	0.0650397	5.77178	0.919825	0.693398
		8.45877	0.56146																						1.09268	0.92804	0.454075	14.2935	8.21609	0.344104
		2.82674	0.383783																						1.14801	5.20201	12.1818	10.6082	12.1057	6.83847
		12.743	0.692679																						6.43417	1.79803	0.337795	4.63531	17.138	1.81032
		1.75133	0.67152																						2.92215	4.44196	3.06407	7.67342	18.4383	1.28249
		1.86923	1.36646																						6.64262	2.90221	4.88685	5.22911	3.58262	0.346102
		1.64607	1.16484																						6.61407	2.43474	4.16945	1.23141	7.29938	1.26128
		1.05511	2.42508																						1.70061	2.69003	10.4849	1.94466	5.07591	5.40478
		0.574848	17.9576																						7.29146	4.18046	1.01833	1.01136	2.9314	4.2599
		0.342183	0.302335																						1.31039	0.808969	2.25411	22.8224	11.108	2.32057
		1.05354	0.851815																						4.73754	2.42577	3.96306	1.29825	0.231995	1.24744
		0.650063	0.217807																						15.047	1.09488	7.07733	5.43602	2.90114	1.15195
		7.69177	0.200462																						4.27243	10.9682	3.34423	10.5264	27.7534	5.01891
		2.57599	0.134241																						2.48591	30.0234	10.4417	3.5859	5.12372	2.61359
		5.46058	0.37906																						6.64614	14.1138	4.9611	5.13839	13.9944	12.5404
		21.3783	2.80104																						6.15513	0.710022	3.78005	10.6482	1.72876	0.603244
		0.826701	1.22047																						3.61795	2.73212	3.96149	3.23328	4.08304	2.38248
		0.749918	0.372152																						1.68655	3.68892	14.6969	2.74119	9.76127	1.61542
		0.38429	0.347348																						3.12513	2.26008	1.40983	2.17087	1.66554	1.2779
		2.79603	1.32482																						3.19129	1.29233	1.35908	0.730648	3.55573	9.97974
		0.24319	1.02732																						2.29102	1.42676	1.03334	13.1303	9.37992	3.24583
		0.858409	0.496798																						14.5839	1.35871	7.936	2.66272	13.6899	10.0664
		1.21513	0.108819																						5.49023	0.673049	2.61584	3.15714	12.4045	4.55073
		0.282397	0.705022																						1.78163	8.43275	3.02851	7.67011	7.32939	1.35607
		0.882526	2.1404																						1.61499	4.36891	16.1065	9.98896	3.76551	1.51369
		1.55322	1.22537																						1.085	3.7282	2.54382	17.673	17.7138	4.20633
		2.43363	0.84305																						1.75843	21.9545	0.520452	3.19162	14.3127	13.1086
		1.92804	0.401116																						4.48293	12.0324	9.03981	3.23615	5.42326	9.41394
		3.95599	2.37797																						1.14242	8.94411	2.66925	9.4364	4.81896	11.7075
		0.377991	5.11083																						2.09802	2.32457	1.63978	4.93306	0.46292	3.04989
		0.645996	0.660704																						5.3945	0.268944	2.47048	6.18601	0.787271	0.46566
		1.09802	0.517606																						0.630841	1.64795	4.45392	2.49707	0.304388	18.5649
		0.770286	0.316308																						4.26986	15.9977	6.77185	2.82747	2.63403	6.33478
		0.330942	0.349869																						11.2716	6.12029	1.34183	1.45898	5.16311	0.656693
		0.480947	1.0105																						17.8101	0.703979	0.354818	1.41416	13.5074	0.582429
		0.252046	0.275547																						3.40399	13.1612	4.53161	5.85224	6.97063	5.27883
		0.61685	3.47402																						0.428009	3.06919	4.40963	1.5378	3.43282	6.62863
		0.750067	6.65527																						14.5986	1.9702	1.01244	1.65326	3.44476	21.5983
		0.419411	2.27986																						6.51787	4.5807	0.67258	1.95526	0.921271	2.44711
		0.477101	1.08743																						6.70665	0.919757	7.36067	7.63871	16.6035	0.668992
		0.113214	0.119094																						1.5627	0.394816	5.02235	7.68339	3.41157	9.21155
		0.542021	1.91513																						7.55347	0.133048	1.2916	18.9432	12.0166	16.7673
		1.00226	1.01288																						0.254982	0.0440524	1.6605	7.2324	12.626	0.555212
		0.254383	7.98143																						0.729813	1.74724	2.40812	9.28308	2.94604	2.14339
		0.519025	7.3219																						5.09625	4.03633	2.93602	7.54674	11.3927	1.18869
		0.366729	2.51283																						5.60883	4.00432	2.13365	12.1985	2.61473	7.6913
		0.184381	2.34399																						5.20266	9.53339	2.773	8.78234	16.7754	1.83036
		0.449486	26.4989																						36.0823	3.13406	1.82375	3.22301	17.8489	9.09691
		0.101914	5.33961																						4.42095	3.93453	2.65547	4.88082	1.60265	12.3328
		0.128131	2.02264																						3.19841	7.7095	3.44433	3.19539	2.06418	7.28043
		0.396266	0.736498																						8.50759	4.9903	0.654479	2.74416	5.43574	9.30104
		0.601755	1.61141																						6.59864	4.78503	1.42961	5.15868	1.43053	3.94568
		0.653599	1.40706																							3.13813	0.813284	20.8176	0.718373	3.15698
		0.570399	12.1668																							3.46499	2.78695	0.127991	2.14214	4.60623
		0.0152092	2.33613																							5.37652	2.38057	2.02042	0.171218	4.68876
		0.147649	0.969952																							13.7737	0.422741	6.40009	0.330951	2.43963
		0.17897	0.840815																							1.02083	2.10318	1.26554	0.27722	5.5183
		0.221978	2.7535																							1.6736	3.7023	6.70375	0.704965	5.78524
		0.460323	1.98435																							4.54288	5.0088	4.53492	1.14442	6.26724
		0.260502	2.77118																							0.548859	0.787657	5.73339	1.54978	1.05645
		0.273912	0.294946																							16.4527	8.16945	9.806	0.730648	1.17255
		0.168011	2.87365																							2.88424	0.222886	6.8334	4.14165	1.78891
		0.172108	0.951918																							0.582473	4.30041	2.38422	7.29804	1.55027
		0.250022	1.2791																							2.7706	4.32512	4.44358	10.6468	1.56554
		0.219568	2.30627																							2.53373	2.13154	3.14501	7.97746	1.77117
		0.348523	1.92264																							1.81661	0.906378	16.6257	4.00964	2.59032
		0.584271	1.47315																							1.19032	5.48233	5.70669	8.74953	3.69938
		0.136545	0.381869																							0.516256	0.849685	5.5468	7.79607	1.24627
		4.90703	3.07863																							1.46829	5.5077	7.9411	2.55819	2.10495
		1.27982	1.79704																							2.86129	1.75036	4.72097	11.0564	1.07203
		11.5762	3.25801																							0.996508	1.33144	1.46303	8.24118	0.808875
		11.5263	1.21456																							1.62074	1.39396	4.20193	14.7382	8.32143
		13.7842	1.58521																							1.45904	1.39683	5.5203	0.441913	9.85592
		2.36593	10.9359																							2.41711	3.36511	5.20962	1.9657	28.5718
		1.10813	5.10645																							1.22493	5.72771	2.28819	12.3326	1.2228
		0.515224	1.27147																							0.223011	0.551254	4.57604	13.2526	0.988075
		0.722413	1.83344																							0.738253	1.11716	5.21734	10.6789	26.9362
		1.11394	0.552925																							0.677504	0.861531	2.36486	14.4541	10.0274
		0.731989	3.29898																							1.78512	3.75008	8.38372	4.49978	1.39803
		2.55541	0.587478																							1.89153	2.5276	8.26852	2.47444	5.83748
		6.54913	0.728297																							1.21618	10.2106	6.50557	2.88971	2.40406
		3.32916	0.576272																							9.1315	9.92447	3.97757	10.3322	2.06884
		1.42204	0.544952																							6.69742	0.750096	7.41168	0.669912	2.35149
		0.714595	0.913117																							0.683151	2.47501	2.77213	23.8684	10.4948
		4.05914	1.5682																							1.34734	0.178533	1.23166	1.41199	6.54277
		1.74497	2.05559																							0.71098	7.20482	7.8496	3.93275	0.712605
		1.68759	1.94624																							0.406712	5.70985	13.1994	6.23295	7.37574
		1.85679	4.85152																							2.10695	10.8009	7.88085	21.9323	13.1078
		1.32494	2.45804																							2.31396	2.01806	8.50035	5.36358	1.57253
		2.3246	2.33948																							1.54351		8.68416	13.1816	4.68698
		1.91602	0.49932																							1.30615		4.24279	11.4431	6.68259
		2.40726	1.20015																							2.51708		16.2287	1.58393	6.66678
		1.89977	0.635444																							1.39691		14.3148	25.304	0.686915
		1.50234	6.52307																							1.50718		14.0537	20.4099	2.72741
		17.3868	5.74875																							1.8474		6.65915	4.10123	0.508311
		1.11109	9.33828																							2.71742		10.1638	0.739835	1.44573
		2.10141	1.88215																							4.06012		3.00217	1.26239	13.7113
		4.95221	1.48558																									1.58414	2.25778	17.3387
		1.74652	0.955708																									1.83049	0.256763	6.90663
		1.30528	7.82568																									5.91219	2.81049	1.93732
		0.429103	1.04384																									4.16897	1.25407	1.54103
		1.9587	8.26238																									0.895036	11.6228	2.94486
		2.53384	9.64448																									11.8633	4.26452	1.08284
		3.1032	1.98284																									2.72237	11.125	2.81308
		1.17857	0.781193																									2.59162	5.44352	0.605138
		1.6074	1.31459																									1.50017	2.27839	19.9555
		2.50299	0.297293																									1.14888	1.31843	15.8086
		1.104	1.14117																									1.04913	0.710002	13.3207
		4.21991	1.83111																									1.03886	4.68125	16.7547
		2.92539	3.4468																									7.16357	20.081	1.1662
		1.22756	1.05224																									6.27668	1.93771	0.545719
		4.45398	7.83692																									4.17006	4.67651	1.25759
		0.820356	2.48315																									10.4035	3.24342	3.0837
		0.982514	3.57035																									4.46161	0.510736	2.34445
		6.98823	0.750961																									3.30298	16.2609	2.34575
		2.84589	3.1007																									1.80834	1.6091	9.40078
		2.65738	1.89806																									11.0849	0.625394	16.3553
		3.4042	2.4547																									4.96083	18.7249	1.92402
		1.44388	2.76098																									1.06859	0.722004	0.490756
		2.15199	2.57475																									0.495949	1.54245	23.7838
		1.45243	0.548522																									0.478529	3.45687	10.9921
		4.02278	5.03895																									0.230436	2.21907	6.97016
		1.72366	3.76088																									0.489945	4.44487	1.37691
		1.45364	0.741615																									0.554424	8.80115	8.54672
		0.466067	5.6085																									1.08833	1.76579	7.60013
		2.65834	1.17831																									0.964065	8.72087	4.95688
		1.26101	1.0732																									0.30852	4.29008	2.95398
		1.97691	0.274184																									0.460072	6.79768	19.4135
		3.13563	2																									0.507063	5.65545	3.242
		0.342143																										1.17544	2.87812	4.79199
		2.58044																										0.184616	1.36826	16.096
		1.36689																										0.428248	9.87278	5.65198
		1.93409																										0.371881	0.621723	11.262
		1.35709																										1.91492	0.498372	11.8221
		0.318302																										0.801705	0.100207	8.6992
		1.14801																										15.0023	0.13861	4.99791
		0.525164																										1.32042	6.73657	3.42921
		0.816816																										0.839624	14.4563	2.80553
		3.17244																										9.5624	4.62427	2.47768
		2.78286																										14.6611	25.569	2.33132
		0.768489																										1.67731	1.32673	0.578873
		6.06129																										4.7917	4.25011	4.15977
		3.92943																										3.00947	0.999451	5.62995
		2.16247																										4.90251	1.982	3.17725
		2.51062																										8.42508	26.201	7.81346
		13.595																										3.65892	5.85299	9.00548
		4.6113																										6.03904	22.7073	8.79499
		0.24769																										7.6311	0.992581	5.73418
		1.22925																										5.99442	1.49464	2.5286
		1.074																										12.3884	4.16248	12.9837
		2.62122																										12.7955	19.4666	5.17707
		0.674455																										10.4193	12.7863	2.2029
		6.4418																										8.42354	10.1273	0.48344
		5.22876																										10.1668	20.3708	1.29684
		1.72187																										2.72274	11.6626	1.39131
		2.4537																										0.807271	9.60912	1.7473
		1.16345																										5.18462	7.42495	1.62399
		0.362927																										3.75132	4.06635	4.08529
		1.95874																										3.84308	4.38128	2.76898
		0.67074																										1.88478	2.65787	3.20086
		2.4318																										0.197938	2.0861	0.32572
		1.84301																										0.920519	7.78389	3.37777
		1.08009																										4.97658	10.0543	1.9418
		2.04062																										9.78672	4.63275	3.19336
		1.18415																										2.99741	13.77	1.40281
		1.17784																										0.546512	16.1733	4.82369
		2.19512																										2.56971	6.22355	1.59444
		1.64779																										1.38616	2.31139	9.98045
		2.76391																										1.76314	4.68833	3.7797
																												0.986482	4.5069	12.0862
																												1.28465	2.23979	14.5529
																												0.28624	12.501	12.3976
																												0.59682	5.94867	0.389026
																												3.245	2.72994	0.647232
																												2.80474	13.466	2.22507
																												4.25776	1.15399	2.02747
																												1.33307	2.1775	0.201172
																												3.64469	9.36543	2.92867
																												5.73444	13.2881	0.775204
																												5.64817	13.1083	0.624845
																												2.58579	16.6351	0.97814
																												6.43614	13.9314	0.86837
																												8.70834	7.3815	1.50057
																												2.67589	0.365439	6.46043
																												4.51059	8.98661	2.09547
																												1.7874	9.41715	3.97944
																												7.1339	4.33401	1.70438
																												1.45523	2.90007	0.33911
																												3.26973	2.5309	0.634881
																												4.3335	4.69123	0.872202
																												2.5133	4.90662	3.29846
																												1.228	2.46002	1.32859
																												2.11628	2.78201	1.26641
																												1.26438	3.07001	5.45869
																												2.24963	3.45599	4.18926
																												1.96318	3.12	4.76851
																												5.45897	0.951996	6.92054
																												2.1023	1.76001	3.05204
																												2.63934	0.496002	0.840642
																												1.01549	2.04241	2.41711
																												0.823378	11.9684	2.16907
																												2.90794	6.71819	8.39005
																												10.3209	3.8323	2.62041
																												12.5012	8.89097	1.94867
																												0.17631	24.7221	7.97596
																												0.278878	2.36995	3.17878
																												0.0855995	1.82488	5.53671
																												0.245103	0.191986	4.36793
																												0.398966	0.855812	2.43223
																												0.2367	16.5699	5.23815
																												2.59621	4.49002	1.41802
																												5.95783	20.238	1.21541
																												12.2782	1.93717	0.636169
																												5.87459	3.50827	7.48781
																												6.0035	14.3878	22.4459
																												8.13182	12.3513	0.870264
																												9.6566	10.238	8.97791
																												2.68271	12.0565	10.2477
																												12.0271	3.00535	2.43559
																												6.4082	12.8976	7.60968
																												8.65702	6.14132	1.61967
																												10.3383	13.3766	3.36052
																												8.1081	2.75187	0.86841
																												0.610165	5.39242	4.60527
																												5.54837	9.38702	3.42496
																												13.6439	1.83175	0.950709
																												2.94312	0.530649	2.55383
																												2.46215	5.67002	3.56926
																												6.39449	7.7479	9.00631
																												7.2542	9.50289	0.356729
																												10.7638	6.39803	2.5313
																												3.89921	3.0366	2.29151
																												4.66879	1.73173	1.96066
																												10.7953	4.73059	0.238864
																												6.6024	8.14225	0.947023
																												20.0072	4.17806	4.30565
																												6.91165	1.94471	1.79589
																												9.82825	3.2287	2.85825
																												3.39518	11.5794	2.10477
																												22.291	0.788912	2.24247
																												4.28302	12.0612	1.44061
																												9.04677	7.34979	1.3096
																												1.52033	0.574362	0.22928
																												1.8754	0.652046	1.27167
																												16.7587	0.480265	0.356473
																												9.88132	20.3002	3.3405
																												3.63301	1.81921	1.61807
																												9.15994	2.19639	0.757421
																												4.87525	3.79638	2.48535
																												2.56007	0.440634	1.30513
																												22.3644	26.1435	1.68134
																												3.53108	5.8785	1.86719
																												5.21076	2.45805	5.86938
																												9.75947	3.67071	2.3271
																												1.89237	9.44168	0.936849
																												3.55362	1.46229	1.39576
																												4.81245	13.0874	2.06563
																												1.91383	12.2148	18.775
																												3.5319	3.78655	2.42945
																												3.58024	5.37409	13.0329
																												6.20449	13.3335	6.41668
																												8.14673	1.46506	5.0029
																												14.0063	10.9475	1.19612
																												8.73391	12.3662	29.7355
																												2.40252	16.5119	7.37187
																												9.51271	9.08105	6.85812
																												12.5308	8.54098	3.44581
																												16.4088	15.7994	4.5087
																												2.71837	0.523528	10.6298
																												5.00328	1.3463	0.572297
																												10.1692	3.58677	0.214826
																												7.01349	3.7349	1.61555
																												2.1573	0.970948	4.01871
																												2.33981	13.418	4.3472
																												8.97614	3.88569	0.154587
																												9.40921	2.37947	1.06814
																												9.89892	20.3482	13.2667
																												9.81034	2.21706	7.39726
																												11.1254	7.20341	1.83504
																												6.75515	4.51544	1.5125
																												4.94661	3.86962	1.16531
																												1.46691	4.06264	27.1703
																												12.7964	9.0937	3.0171
																												1.25258	25.4417	1.0599
																												1.46785	8.57502	15.8751
																												20.3114	4.92472	17.7693
																												8.65302	12.9002	1.05766
																												3.39352	0.432912	3.24513
																												3.78025	2.7679	8.32172
																												1.80154	1.23994	21.8968
																												16.7086	0.675836	5.20098
																												12.5996	0.916013	5.56483
																												10.0545	0.468742	13.71
																												4.35631	0.805836	10.345
																												4.57239	0.348093	7.92986
																												5.27412	0.711684	5.27094
																												8.50904	0.688124	1.74691
																												12.0087	0.666382	2.15127
																												11.5072	0.318175	1.46676
																												25.6789	0.651331	4.85153
																												8.4207	1.16229	1.35787
																												7.09802	0.234258	4.88532
																												0.856018	0.35811	11.4981
																												5.42999	0.49719	5.21917
																												5.0535	0.383429	6.79931
																												10.7377	0.209934	4.02276
																												8.51716	1.5111	1.77027
																												14.6786	0.218354	1.78258
																												8.36901	0.300393	14.5291
																												8.78844	0.208483	9.69176
																												9.1689	0.626045	0.848873
																												2.28198	0.317144	3.23887
																												5.15002	0.634666	2.59043
																												15.786	0.403338	16.3522
																												16.5433	1.68992	1.31924
																												22.6721	1.06616	6.79572
																												10.9274	0.624319	1.14864
																												4.96944	0.438895	0.726554
																												5.57455	0.281753	0.628615
																												18.501	0.834063	0.456238
																												15.2677	3.23787	0.393129
																												27.1424	5.15863	0.10802
																												2.95712	4.78133	0.693398
																												0.989344	4.73781	0.408262
																												4.7901	4.00253	1.10811
																												2.59004	2.39001	0.320111
																												7.84019	2.28551	0.837815
																												7.12791	0.681835	0.206803
																												6.55949	2.98693	0.799375
																												8.53045	2.16109	0.087208
																												9.61674	12.8838	0.323348
																												12.373	0.320671	0.516598
																												16.1552	0.431	0.143181
																												16.7102	1.71965	0.606384
																												27.126	2.04088	0.414105
																												4.236	0.348388	0.513026
																												11.4355	0.266608	0.254482
																												11.9657	9.52382	0.173667
																												9.64467	1.77236	0.376435
																												15.7973	1.02474	0.126685
																												8.78733	0.524678	0.88481
																												9.59897	0.737395	0.499076
																												17.4052	0.0926463	0.302232
																												3.16067	0.212056	0.0464076
																												2.03888	0.664915	0.382815
																												17.9062	0.391659	0.387594
																												5.49545	0.574276	0.655514
																												11.7578	0.25116	0.270132
																												13.0016	0.242172	0.236027
																												3.38993	19.5964	0.274618
																												7.11815	4.22436	0.391324
																												6.95825	0.206322	0.386745
																												13.0083	0.934546	0.25583
																												12.0573	0.0720245	0.428479
																												7.48685	0.21031	0.0919165
																												9.73147	0.115761	0.62003
																												3.41236	0.142457	1.60441
																												4.79994	0.472686	2.95661
																												3.27045	2.87138	1.58603
																												0.644381	15.2315	5.82415
																												10.7127	8.72433	18.5635
																												3.27248	2.51498	5.00006
																												0.100396	6.06906	7.69369
																												2.18376	7.65484	7.16999
																												1.75406	8.59002	1.95952
																												1.04039	1.4358	1.90159
																												3.56978	1.1563	3.36126
																												0.265972	7.07015	3.72177
																												0.366048	1.80819	1.27331
																												0.542247	9.35454	29.9328
																												1.20297	0.428009	17.619
																												14.3315	12.1042	5.52619
																												11.7231	2.91707	4.49409
																												4.00361	4.10609	2.27485
																												1.48946	1.82867	12.6357
																												8.80522	2.43781	28.3437
																												1.78065	2.68449	23.141
																												1.59334	3.07292	10.4729
																												3.68488	9.48356	5.59376
																												1.72571	1.24555	2.6316
																												0.827948	1.49879	1.75207
																												0.685549	3.88377	0.615765
																												0.156019	1.76301	0.583984
																												0.171815	0.0873804	4.30391
																												13.2955	0.342861	6.41205
																												1.2327	4.39405	5.83052
																												4.09876	1.18399	1.21812
																												1.904	0.37018	1.66068
																												16.7922	3.96542	0.710909
																												4.97601	0.290009	2.15591
																												14.1096	0.171997	1.97744
																												3.65286	1.54001	1.47065
																												1.08681	1.38199	13.5651
																												0.847077	1.09799	1.57554
																												0.14521	7.58801	1.78471
																												0.376212	1.91202	3.54632
																												0.163103	4.5787	1.5628
																												0.099263	17.4398	1.34165
																												0.140607	4.62799	6.09543
																												0.165527	6.69202	3.28725
																												0.306938	4.08801	3.7056
																												0.14148	20.1462	4.61073
																												0.116008	3.46973	5.04332
																												0.100462	2.9151	2.96195
																												0.10936	9.98599	1.90059
																												0.125273	3.46597	2.44627
																												0.250385	3.32401	0.538085
																												0.165527	1.72202	1.34248
																												0.0735269	7.74134	0.884741
																												0.1349	1.76999	0.576211
																												0.0620921	2.61603	1.0248
																												0.0965287	1.888	0.468415
																												0.159219	5.02095	1.05838
																												0.188034	1.39775	1.42927
																												0.134159	9.39806	2.23002
																												0.192669	12.1214	14.5683
																												0.149578	6.71399	2.50524
																												0.078699	3.776	1.08791
																												0.151639	3.616	0.937348
																												0.0464115	14.9576	2.25542
																												0.180479	7.54599	2.69461
																												0.208247	4.62	0.344047
																												0.044991	3.806	3.21507
																												0.21736	1.70602	0.98732
																												0.198018	3.01199	4.62294
																												0.0749405	1.55798	4.12534
																												0.130985	15.5781	2.56485
																												0.190246	7.84565	1.29427
																												3.06575	11.1004	3.85543
																												16.5085	0.738269	2.34707
																												5.26561	0.11513	1.04115
																												3.03076	0.669463	1.16175
																												6.97774	1.28547	2.98783
																												14.0881	0.610959	2.41856
																												2.2891	0.797141	3.38548
																												0.246326	1.53055	2.4853
																												2.10108	2.21564	1.28101
																												8.65969	0.28524	1.05733
																												3.34601	0.775985	13.3602
																												3.90559	0.252523	18.7133
																												1.42393	0.548237	9.18517
																												1.50079	0.598851	3.89634
																												1.13814	1.67341	0.365781
																												1.10077	0.77301	2.63225
																												22.7836	0.499195	1.25304
																												1.23788	0.531161	4.82008
																												7.1837	0.347313	3.02351
																												2.3679	0.514002	2.48108
																												0.842609	0.398429	10.483
																												0.338489	1.11611	1.11723
																												0.242485	3.19645	12.3191
																												0.311125	15.7656	0.688306
																												0.0814403	9.75386	3.23897
																												9.25822	1.14337	5.53645
																												0.623082	15.466	0.303067
																												7.54016	1.14256	0.526565
																												5.25139	1.64088	0.24402
																												4.50306	2.76099	0.382777
																												4.87277	6.81093	0.333551
																												2.01119	23.9836	0.278687
																												1.32903	6.44654	0.673997
																												2.56278	6.91385	0.534314
																												4.41205	53.2635	0.430953
																												7.05054	37.5113	1.77589
																												8.26796	29.1384	7.40003
																												5.83015	20.1784	0.284566
																												6.69338	15.0922	0.948107
																												3.06046	13.9671	0.775148
																												0.960352	5.20148	0.475334
																												4.66756	23.2127	0.427115
																												7.31469	7.58715	0.404188
																												8.82983	8.82303	0.704706
																												8.52507	5.04638	0.841972
																												8.15336	1.96076	0.269787
																												5.5185	0.892237	3.53083
																												6.38746	0.9045	0.411238
																												10.1083	4.95295	1.96551
																												12.5566	7.48579	2.43735
																												10.146	1.73979	1.32958
																												6.8973	3.18604	0.652895
																												19.431	0.506525	2.57884
																												11.7933	4.6689	1.05722
																												2.09505	31.1947	1.2703
																												0.461756	5.61081	3.44884
																												2.20472	1.4949	1.69561
																												0.0380249	2.22436	3.55336
																												0.505981	4.06076	1.48087
																												1.19397	3.91095	1.8696
																												11.0401	4.62784	12.3564
																												11.1969	1.24507	5.51968
																												5.55099	0.616462	9.62175
																												11.8927	14.4779	4.30729
																												5.03294	2.72518	7.87035
																												2.08425	13.5588	7.06175
																												1.69981	1.6647	5.3139
																												3.36047	4.90012	1.26102
																												3.6377	5.10164	15.3715
																												4.3724	10.5012	0.720864
																												6.33525	8.49832	2.21125
																												2.59482	4.94123	1.54981
																												0.681784	5.04088	1.35566
																												9.01245	4.52092	1.17975
																												0.5686	3.97332	2.90619
																												3.73943	1.33582	3.12687
																												2.18555	0.801885	2.71388
																												6.5867	4.38546	1.85981
																												6.25792	5.55689	4.75608
																												0.792086	2.84402	7.10332
																												0.360444	5.73761	2.44255
																												0.442791	3.17855	3.14635
																												1.175	1.82665	9.73671
																												0.982371	1.90886	10.0736
																												0.879936	1.93388	6.30296
																												0.524998	13.6061	3.88257
																												2.63232	5.17303	1.85957
																												4.41766	0.959575	3.40868
																												1.18217	4.70765	10.6321
																												1.34536	7.7138	12.3228
																												12.4254	8.34123	5.80687
																												2.70502	3.93801	1.25201
																												0.578003	7.97499	4.55811
																												0.237976	16.6381	7.69338
																												0.488037	7.79679	6.22882
																												0.818526	20.2416	6.41091
																												9.73473	11.9078	8.87172
																												3.0731	17.2508	0.932041
																												3.32151	21.8379	4.72119
																												4.65002	6.4247	4.12166
																												13.9475	6.28796	7.79413
																												4.72885	12.248	1.04407
																												2.55062	10.0199	1.83003
																												8.98545	0.187642	0.430121
																												9.46159	0.568651	0.307416
																												9.46202	0.386822	0.440221
																												2.03909	0.28028	0.671516
																												14.0705	1.79161	1.75919
																												5.87143	0.684119	0.632961
																												5.85161	1.20801	0.321549
																												3.25214	8.77666	0.908
																												9.0645	12.0007	4.53017
																												8.37517	2.14856	17.8223
																												10.6675	9.86073	9.1913
																												1.23763	0.431429	31.1941
																												8.78364	9.05056	5.8167
																												7.42637	12.1011	3.15235
																												10.0239	6.94768	3.0859
																												14.5822	4.42107	9.58221
																												6.28207	3.36338	0.432171
																												4.80069	3.45288	0.800952
																												9.99683	1.51604	3.1474
																												14.7704	2.15717	2.33574
																												6.00553	0.612292	1.61246
																												6.73073	2.39463	2.35026
																												2.02695	1.5741	2.90661
																												1.90353	1.71697	13.9912
																												18.6451	5.7563	8.72003
																												8.18807	5.60703	2.47998
																												11.6083	2.5215	5.43948
																												4.57574	2.90535	1.04923
																												5.5255	1.98377	2.86949
																												4.06744	2.39974	2.27766
																												3.5132	3.2192	7.89521
																												1.2281	15.0511	7.72063
																												2.34262	15.4534	3.12344
																												8.60249	5.76171	1.76541
																												5.35289	11.9115	1.37665
																												2.34149	17.1027	1.94277
																												4.61205	13.7737	2.43368
																												6.14327	15.1513	2.42059
																												2.72994	10.6741	0.756492
																												4.09274	1.30682	9.70163
																												4.27959	2.53734	14.801
																												9.85038	0.993226	1.12196
																												14.006	14.946	5.15064
																												2.50323	7.84217	2.73505
																												6.91321	10.5704	7.2044
																												3.02024	15.8528	8.06744
																												1.12297	11.975	0.170739
																												16.038	3.99664	8.86269
																												8.48844	5.70049	18.161
																												3.4331	4.74167	0.599823
																												11.1818	11.4501	1.98157
																												8.18879	13.1858	29.9447
																												12.8093	6.84048	0.417456
																												15.2531	23.3573	1.84894
																												1.73199	12.4825	2.58257
																												4.28179	6.69555	5.1126
																												12.279	8.99256	2.14497
																												5.85211	16.711	6.83559
																												2.72446	18.6468	0.361941
																												6.49625	3.74761	5.30528
																												2.73324	2.58046	0.619115
																												9.36333	9.39503	0.415919
																												6.45934	5.33869	1.48308
																												2.68035	20.0538	1.45088
																												7.82873	8.8691	1.57459
																												17.6539	4.91656	0.750044
																												1.90161	19.3856	0.765123
																												10.942	3.74896	0.379698
																												0.448444	1.91453	0.772702
																												2.57935	5.76509	0.75095
																												10.286	10.72	0.281889
																												3.62617	2.2969	0.325127
																												10.9308	11.057	0.433798
																												5.68615	2.95127	0.150266
																												17.6241	0.976086	0.348385
																												6.97854	0.842041	0.618884
																												14.6649	0.205933	1.25234
																												13.1418	17.3722	0.313692
																												3.75592	2.76403	1.5353
																												10.084	9.16666	0.690715
																												8.27847	18.2086	0.557038
																												3.47678	12.1308	3.61297
																												1.66688	5.44052	2.57187
																												5.95547	7.34366	1.84276
																												4.29751	7.6773	1.14137
																												13.354	12.269	0.725361
																												16.2923	10.8563	1.35092
																												7.06428	12.7668	2.32904
																												5.20326	18.3913	2.46106
																												13.4857	1.4651	0.865807
																												2.52297	7.37747	1.72389
																												1.948	2.98362	1.12015
																												0.732869	1.31753	2.14681
																												1.06321	0.886867	2.12267
																												2.16273	1.71017	0.922096
																												7.94017	8.1657	1.97987
																												11.6507	5.53032	0.569713
																												10.6793	1.38814	1.58218
																												9.61459	7.04582	0.734975
																												15.7325	9.78673	0.544975
																												11.4085	5.53454	1.46514
																												8.01339	0.741419	0.227423
																												5.24139	11.4548	0.770996
																												16.0398	9.82953	0.508502
																												6.03889	2.56156	5.03649
																												2.98484	1.4964	9.8144
																												8.87495	6.22161	1.29209
																												3.90577	5.54771	0.292978
																												6.42403	9.25895	1.79387
																												13.0378	4.74611	0.825643
																												5.33615	0.905697	1.67704
																												8.16001	3.68048	1.18818
																												5.17603	17.578	0.739346
																												4.83398	3.82196	0.60979
																												0.892029	0.328003	1.16568
																												5.57202	6.8399	3.54337
																												2.784	2.33401	10.5323
																												7.78635	20.848	0.356109
																												3.5387	2.21683	3.26828
																												5.32449	7.05524	5.93262
																												5.59938	7.99563	3.34802
																												5.71553	2.09642	19.638
																												5.31315	0.210022	17.7797
																												0.898655	2.02002	4.34148
																												7.12349	3.86803	2.83827
																												11.4609	13.795	4.76389
																												1.49371	0.296021	15.3887
																												1.3646	0.0679932	5.08145
																												8.66076	1.06201	4.06126
																												1.91777	0.235962	9.89022
																												5.17308	0.0640259	2.70801
																												5.33399	0.578003	18.8957
																												0.861332	7.09399	9.84059
																												9.22803	0.476013	8.95377
																												9.76224	0.205994	7.76587
																												2.86395	0.549988	1.87216
																												1.172	0.794006	5.40887
																												2.20001	5.22998	4.55094
																												8.37437	7.05402	17.5442
																												3.76244	0.60199	4.40974
																												2.34276	1.44397	1.3127
																												10.8087	3.47003	1.24429
																												6.05792	0.0539551	17.3661
																												11.9267	0.565979	9.57821
																												0.594557	0.09198	7.89006
																												2.40357	0.34198	5.48972
																												4.06771	0.106018	7.53533
																												17.1212	4.54004	9.62265
																												3.973	1.79401	14.7351
																												6.33952	0.294006	15.8814
																												7.95852	0.135986	16.8649
																												0.704581	0.124023	10.8416
																												7.96992	0.125977	4.30462
																												1.99637	2.02002	5.33002
																												3.18782	0.838013	0.447998
																												15.7481	0.562012	2.11401
																												8.01056	1.15399	9.6063
																												6.86236	0.970824	3.53962
																												1.50808	16.0828	15.0279
																												16.0586	4.12065	4.98258
																												9.8384	4.82757	4.98851
																												8.06049	0.778311	2.47294
																												6.59935	0.912527	4.46559
																												9.65147	0.518913	7.44764
																												8.11849	2.38271	14.0772
																												18.4932	6.33665	4.61845
																												8.2186	17.272	13.2942
																												5.46259	13.9685	2.01041
																												13.1218	4.30425	3.638
																												2.07202	5.23183	3.43378
																												5.64429	13.6706	23.1401
																												17.7011	13.6198	7.0299
																												3.65566	17.3526	1.12929
																												1.22521	31.4168	4.74746
																												2.52815	25.1601	2.20572
																												3.3854	13.5676	4.97895
																												2.06882	16.1708	8.97134
																												4.6986	2.75691	7.26548
																												1.4596	25.7185	2.06776
																												2.00886	30.321	5.78684
																												5.51564	6.55768	18.0372
																												5.07061	22.4722	1.99778
																												6.64633	6.02647	2.5115
																												7.96997	7.2402	5.83383
																												9.57202	10.0505	23.593
																												7.54629	3.09865	8.58264
																												12.5558	0.209117	4.46341
																												10.524	2.50303	3.85768
																												8.05606	4.2714	4.53414
																												4.64886	28.7141	6.89983
																												4.07547	2.32321	5.49285
																												2.17934	4.88505	5.15098
																												8.67239	2.16279	24.0231
																												0.739442	0.446078	6.87053
																												13.5098	0.400731	5.83825
																												3.41954	1.28505	2.60033
																												7.82653	0.754469	6.75611
																												7.4046	0.654949	5.30281
																												1.30011	0.595887	6.01078
																												2.7252	1.13024	2.8224
																												1.55882	2.14703	5.03893
																												0.548842	18.195	1.0675
																												0.117894	4.25601	6.73561
																												5.65219	2.25763	6.10679
																												1.32209	9.46014	1.36069
																												2.85329	24.1067	23.9267
																												11.7233	12.1512	5.66205
																												1.33053	7.50853	6.1542
																												1.04681	1.043	2.9423
																												11.3161	0.35666	19.1836
																												1.508	0.968812	5.17116
																												8.61324	2.11984	11.6473
																												4.78828	0.635415	3.33308
																												5.62443	0.627604	11.4951
																												9.01683	0.294683	7.97773
																												5.91109	5.03838	6.14224
																												14.3879	1.63685	3.43128
																												4.33116	5.13802	3.57074
																												4.57802	0.765333	4.00258
																												8.63966	2.65299	5.63473
																												1.18215	5.09802	10.0579
																												0.628849	2.94604	13.2568
																												20.9011	3.48596	8.47279
																												15.3502	2.56	10.4963
																												3.8828	0.592041	8.72355
																												8.35144	1.724	6.95583
																												3.04025	2.48798	9.75554
																												2.01381	0.734009	4.94329
																												3.85314	12.13	5.43948
																												21.4947	0.277985	5.32804
																												10.2766	0.0280151	10.9712
																												9.38596	11.6671	19.1844
																												22.4724	8.52296	2.32394
																												11.8674	7.68285	1.87432
																												15.4179	4.84023	5.70344
																												14.9028	10.1305	13.756
																												21.18	7.14245	5.06042
																												18.9021	23.1532	12.7073
																												48.1746	12.1842	3.80371
																												49.509	6.2829	2.55419
																												48.6039	20.12	14.3784
																												34.8712	3.85334	15.3321
																												35.4914	15.6149	11.1485
																												18.3327	8.3369	3.26203
																												2.45892	4.75566	4.41812
																												1.116	3.20422	8.74206
																												12.32	9.03326	8.60272
																												11.6	3.38897	0.690807
																												0.906006	10.5388	0.185406
																												9.60999	2.13281	4.4395
																												12.3603	9.23415	4.63113
																												6.05792	2.77988	0.632523
																												3.10973	13.0983	2.90382
																												18.058	22.5264	1.46201
																												11.13	2.53948	6.18886
																												2.854	13.9482	0.391218
																												8.70943	6.92433	1.70423
																													7.95969	4.51772
																													7.70273	1.54213
																													3.58284	1.43136
																													2.0166	1.5397
																													10.3348	2.08659
																													0.997988	2.66619
																													2.6117	5.35257
																													23.4701	2.83007
																													5.36216	1.70967
																													9.70255	1.02977
																													0.283042	2.05851
																													0.686737	1.12694
																													6.21186	2.90146
																													11.8507	0.263293
																													14.8594	0.982408
																													14.9238	0.97074
																													3.40351	1.12225
																													7.40703	2.05934
																													2.67731	3.39486
																													13.7946	2.16028
																													2.06458	2.46834
																													3.79571	0.421458
																													11.2785	7.65758
																													4.69755	0.533837
																													15.946	9.36488
																													14.7532	4.14425
																													33.8612	1.15177
																													3.89898	0.812516
																													32.1263	3.69293
																													23.4022	0.409896
																													2.37977	7.27414
																													14.9825	10.4425
																													0.348495	1.8107
																													15.7848	3.2183
																													0.430251	3.91739
																													0.394523	9.71806
																													0.38903	0.642201
																													0.151153	10.3063
																													0.236812	1.88156
																													0.21255	0.0566068
																													0.271704	2.24938
																													0.910434	3.15586
																													0.25249	2.76744
																													0.14225	2.50216
																													0.256143	2.30885
																													0.282314	3.04209
																													0.329109	4.00189
																													0.0234109	11.9493
																													0.287298	6.38813
																													0.204399	6.91401
																													0.194561	1.24911
																													0.153828	1.0863
																													1.91409	1.978
																													2.10489	0.378989
																													6.00945	4.04374
																													17.4255	1.7451
																													12.1525	2.70715
																													2.36408	1.86834
																													0.437988	1.60614
																													0.5	1.04203
																													1.914	2.30049
																													2.64504	3.06626
																													11.1324	2.09804
																													20.2366	1.34284
																													1.75497	2.54231
																													18.9376	1.1894
																													15.5093	4.60403
																													3.54719	2.61084
																													3.46168	13.0755
																													0.858497	3.13323
																													1.79045	4.1406
																													1.72715	1.48937
																													5.23677	1.87102
																													11.1139	16.2153
																													10.1206	1.1721
																													3.38033	10.5571
																													8.05429	8.6908
																													1.53183	1.25909
																													4.67186	0.420096
																													1.44269	4.45088
																													2.6291	14.1849
																													1.39596	1.52825
																													1.6595	1.19605
																													0.128081	0.3244
																													1.2537	8.47376
																													10.1214	4.05344
																													13.673	3.40152
																													0.812497	3.90467
																													0.575048	8.70917
																													12.3921	7.19403
																													7.04013	7.87415
																													5.65956	1.2558
																													0.70349	0.649438
																													3.33435	0.575109
																													8.20316	1.96985
																													1.20346	0.965423
																													2.70058	13.9824
																													2.30411	5.16982
																													0.950157	1.95688
																													9.28278	3.06559
																													0.130245	8.27442
																													0.536996	1.37653
																													6.49006	1.09509
																													10.8486	2.33283
																													5.53757	1.68372
																													3.51516	0.517624
																													3.18918	0.737795
																													2.20096	3.18361
																													2.29258	8.23294
																													1.98907	9.0676
																													18.2133	4.89114
																													11.5137	8.35453
																													9.05688	0.125943
																													7.36764	12.4587
																													2.31261	2.28124
																													3.33767	3.37566
																													3.26542	3.91964
																													1.53852	1.96663
																													3.41882	5.45577
																													1.13838	3.72259
																													7.2923	9.7439
																													3.14461	11.844
																													0.523695	3.3406
																													4.58477	2.26165
																													1.83281	9.84257
																													1.46035	2.50845
																													0.845495	4.5379
																													1.82246	3.17746
																													0.443272	7.51554
																													1.48517	21.0361
																													1.60326	2.15844
																													1.2965	2.8613
																													0.404384	12.8992
																													1.18119	1.2465
																													1.60271	2.40687
																													7.10108	2.77833
																													3.42791	7.99765
																													2.2484	1.95183
																													0.0987805	3.77527
																													4.65485	5.5282
																													1.33327	6.76575
																													4.33797	4.64884
																													1.75535	2.17176
																													2.99346	1.05279
																													2.30262	4.60054
																													1.29027	5.64941
																													2.97992	4.38
																													2.1163	0.83197
																													2.54744	0.247986
																													1.15898	1.02002
																													11.543	1.26001
																													0.508387	0.294201
																													1.89655	10.71
																													0.863158	1.79797
																													7.93907	5.49603
																													0.910942
																													2.49639
																													1.02167
																													1.01625
																													0.785496
																													0.690075
																													1.76817
																													0.925697
																													1.21494
																													0.378929
																													5.78762
																													1.61716
																													1.16816
																													2.3613
																													4.12323
																													0.508613
																													0.169434
																													0.97159
																													0.529644
																													0.937472
																													2.04266
																													4.38456
																													3.21963
																													8.30761
																													1.04227
																													6.28516
																													18.5745
																													10.071
																													5.66557
																													6.86202
																													2.41253
																													10.4886
																													1.43429
																													2.47965
																													7.46915
																													10.1478
																													0.433001
																													2.16584
																													2.41871
																													1.02209
																													0.45496
																													10.0227
																													1.61955
																													1.76967
																													0.25103
																													0.281377
																													2.71533
																													7.47919
																													0.448036
																													2.09467
																													1.16565
																													7.69424
																													2.97058
																													2.48245

## Sheet: Figure 3g
	Speed (um/min)
	WT	Cxcr1KO	Cxcr2KO	WT	Cxcr1KO	Cxcr2KO	WT	Cxcr1KO	Cxcr2KO	WT	Cxcr1KO	Cxcr2KO	WT	Cxcr1KO	Cxcr2KO	WT	Cxcr1KO	Cxcr2KO	WT	Cxcr1KO	Cxcr2KO	WT	Cxcr1KO	Cxcr2KO	WT	Cxcr1KO	Cxcr2KO
Distance (um)	30			60			90			120			150			180			210			240			270
	5.52687	1.12402	3.51916	0.33197	0.87758	1.216	0.414001	2.67401	1.62997	0.159335	2.87255	3.52426	16.0305	0	4.2056	13.048	0.261993	2.35453	0.0700073	2.19119	0.324976	5.95698	3.60397	6.53766	0	9.54601	1.09714
	9.69641	1.33398	15.2172	0.51001	11.4939	1.01199	0.820007	1.10004	0.248016	2.41434	1.42749	1.09891	0.339504	0	3.1674	0.588013	0.533997	1.30108	3.63815	2.32161	0.46775	2.55742	1.21201	19.1797	0	3.33806	2.13025
	1.47976	0.776001	9.89107	1.83997	1.65867	0.497986	3.69998	1.16998	0.608002	2.04484	7.26585	0.235928	4.47062	0	3.03929	0.384033	1.38	1.70551	1.17398	0.707761	0.149209	2.5532	0.019989	1.33464	0	1.5231	2.29389
	1.09588	0.0839844	8.18857	2.64203	1.84998	0.15799	0.191956	1.29401	0.891998	0.265671	1.24778	1.22444	9.69205	0	1.75697	0.092041	0.809998	13.6936	2.11314	0.249316	7.39359	1.44781	2.32401	19.6762	0	9.4399	2.14349
	2.10077	1.49597	15.1527	0.660034	9.03186	0.70401	0.690002	0.747986	0.0180054	0.477674	2.01996	10.9836	1.74886	0	0.712006	0.562012	0.696014	2.63023	10.882	0.95671	0.864245	0.710412	21.894	4.16328	3.172	3.66852	1.07609
	2.10492	0.370056	10.8076	1.12201	5.06889	0.268005	1.67798	1.00403	0.634003	0.999104	0.187988	4.98469	4.18588	0	0.119971	0.125977	0.966003	0.711843	4.83677	1.41544	1.11123	0.533837	6.18686	0.792637	0	2.93974	1.49601
	9.35424	0.394043	12.2491	2.66003	4.26361	0.0400085	0.708008	15.7936	0.279999	0.997718	0.0479736	3.03137	3.71382	10.06	0.263872	0.488037	17.4597	0.673302	0.445567	0.841938	6.40304	1.67085	6.12248	6.21125	5.03939	2.8873	3.78186
	3.22102	0.417969	1.30075	2.56396	0.574186	0.138	0.463989	2.95763	0.548004	0.0806483	0.532043	2.31675	0.913354	4.60359	0.0976671	0.736084	4.96136	1.03501	2.63758	0.523768	15.1041	5.26224	7.059	9.56561	6.54519	3.36457	4.19971
	18.0133	0.476013	3.27274	4.88964	0.424438	0.0379944	0.602051	17.7412	0.420013	0.643506	0.466003	1.91403	0.0840775	6.90262	1.92995	0.17395	8.64345	0.183928	1.47596	0.669556	1.93874	1.61666	20.2642	1.66229	5.94339	2.62839	1.76124
	0.877434	0.469971	7.92491	2.70231	1.98126	5.04409	0.315979	11.0938	0.895996	0.157522	0.201965	0.85485	0.802591	8.91379	1.26042	14.9376	1.5595	1.1536	1.01619	1.90999	0.697983	1.29353	4.32249	4.131	6.56851	1.29075	0.789988
	2.82331	0.0419922	2.3157	4.764	0.437301	20.9305	0.34198	4.22684	0.713989	10.3349	0.813965	0.273649	13.1801	14.0346	2.3485	1.21282	13.2346	0.332645	3.23785	2.4189	0.166997	2.6584	3.94493	8.44278	2.13119	1.83184	0.506442
	5.90978	3.23999	1.69449	3.51088	0.393653	1.30086	0.0579834	1.4306	0.644012	0.320063	0.751953	0.246457	2.56227	3.83452	0.423367	3.16763	8.77611	4.05265	1.59646	0.876799	3.14868	1.37621	1.7552	10.3913	0.718806	2.98314	1.08985
	1.61174	14.3318	1.09227	9.53034	1.54857	11.1947	0.307983	0.2998	0.376007	11.3142	0.370056	1.91158	2.56112	1.66644	1.61283	16.1683	12.397	4.69869	0.0319824	1.77352	4.90178	0.253284	11.4558	3.22423	1.9889	1.42063	0.205765
	1.16368	2.68555	0.802012	1.96625	1.52034	10.5895	0.0379639	0.988621	0.132019	0.122576	0.963667	2.13443	10.1538	1.76969	2.09005	3.75887	4.26534	12.3383	0.523926	1.00004	17.6288	1.1102	7.50066	4.92558	1.14097	1.30263	0.792565
	1.05521	0.210575	2.5324	2.81579	1.38887	15.7692	0.0400391	2.39775	0.234009	0.466607	0.890768	2.62084	3.9993	15.9999	0.604337	0.461422	3.43181	3.60433	0.338013	0.684302	1.85924	1.16284	5.22622	4.42684	1.41208	1.56703	0.678395
	7.65642	0.868389	2.24092	4.0236	1.14118	6.1809	0.347961	0.717232	0.757996	0.222899	2.34208	1.03697	1.36462	0.684014	0.236663	1.5239	3.01339	7.9874	2.64209	0.582986	1.96693	2.54532	15.6331	10.7829	5.26201	2.87657	2.68545
	0.818054	0.502676	0.621821	4.14561	0.80612	3.89339	0.876038	1.39017	2.87238	0.204796	2.99628	0.824191	20.4866	4.23703	0.300965	9.71871	12.0228	3.7805	0.722	0.508052	1.19225	1.69471	3.02965	5.48454	0.221985	6.0031	3.08977
	1.16621	0.803589	0.878003	0.635957	0.59223	5.81662	0.194031	6.75636	2.86841	0.29156	17.1278	0.854287	3.98689	2.05809	1.09953	5.08538	3.354	2.05128	0.598785	0.509991	0.171184	3.6152	18.6203	14.0894	1.13	0.943278	2.85936
	6.19664	0.477351	0.304981	1.10033	0.853157	1.55396	0.0159912	15.6283	3.18171	0.345483	5.54202	0.339255	0.750854	3.94254	1.5541	8.56838	8.672	1.11009	0.346191	0.371846	11.1797	0.6238	1.4674	3.54073	0.446045	1.29824	1.68356
	0.620144	1.33537	1.83326	9.28679	1.21593	0.184021	0.322021	4.64002	0.758394	0.218986	1.76149	1.61873	2.30011	4.41506	7.61623	3.85803	10.5123	2.22304	0.660797	1.24921	7.43687	0.598801	6.85582	1.20215	0.182007	0.542017	1.74826
	0.675988	0.529511	1.08527	2.77211	0.777305	0.0700073	0.348022	2.02025	2.08258	0.758417	1.39495	1.21503	2.68428	2.9984	3.66732	4.81432	18.7073	0.0506988	0.462402	0.796061	1.9347	0.322401	2.89733	2.23448	0.182007	0.855653	4.04191
	0.3107	4.5801	0.446165	2.73922	0.79996	0.151978	0.589966	3.41574	0.447147	0.132825	0.673436	1.11494	1.07674	14.1887	1.5699	7.39002	4.45804	0.892153	1.9216	0.230628	4.01709	0.020401	0.665503	8.23743	13.0663	2.75771	4.86129
	0.531831	0.562407	1.71272	10.8399	0.586925	0.09198	0.830017	1.25117	0.975323	0.10649	0.468171	2.16005	0.0479736	0.312326	1.62188	2.08457	19.7005	0.755483	6.46619	0.318204	1.20073	0.355999	1.34109	4.95517	12.7273	1.13942	1.54653
	0.209961	1.36424	0.9899	7.8539	1.74055	0.567993	0.0100098	1.80434	0.0579792	0.773603	1.69343	0.64592	1.56184	0.537583	4.26699	0.529495	5.16807	0.891627	2.8302	0.788427	0.490943	0.550999	0.568182	0.92561	0.742442	1.693	1.04963
	0.416868	0.723713	0.198523	5.52479	0.377349	0.191956	0.213989	1.45355	1.64269	0.688516	2.95652	1.02573	2.49456	18.0104	1.30794	1.30303	2.68604	0.289992	5.55881	0.60283	0.413102	7.08431	0.728993	0.589015	1.85435	8.03701	1.48563
	0.172917	0.840035	0.161421	9.86381	1.37355	0.544006	0	1.42996	0.870038	0.252361	19.3499	0.654958	0.463165	1.57599	0.329442	0.13791	17.5132	0.491596	4.9678	0.351391	0.255577	7.52497	0.635994	3.05944	2.62679	7.59365	2.60203
	0.45853	0.882983	1.6387	4.50565	0.372071	0.462036	0.184021	0.876885	1.82613	0.304023	4.96408	0.622662	0.0740367	24.898	1.09389	0.958953	3.06195	0.695456	0.640793	0.330548	0.229873	7.1422	0.590818	2.28552	11.388	5.75792	2.43065
	0.12923	1.42882	1.1438	1.55415	1.33036	0.391968	0.347961	0.731802	0.0980903	0.449455	1.07579	16.7586	0.191048	5.23974	0.998559	0.477769	16.5765	0.544218	0.873398	0.953526	0.485682	8.45541	1.13166	0.432382	0.54473	3.82044	3.76206
	0.181861	0.781673	0.395166	3.61332	0.581603	1.17798	0.238037	0.622688	0.693299	0.0601326	1.55445	17.1476	0.340332	9.73593	2.33394	2.32985	3.108	1.23662	1.4334	1.00614	0.0368579	7.66256	0.331609	0.0662337	2.91413	3.16165	0.441975
	0.504591	1.32038	2.42523	7.28439	0.554698	0.00598145	0.0159912	0.0893829	0.448654	0.577242	3.38415	0.472816	0.0746798	8.52959	2.1754	9.23634	0.709991	0.965022	0.724808	4.5096	0.87218	19.2302	0.472852	1.80719	1.30074	20.7757	0.150345
	0.083728	1.717	1.07102	10.9294	0.79979	0.626038	0.577942	0.948282	0.834516	0.220039	1.9208	0.580521	0.129034	6.76687	1.62045	4.8227	1.54599	1.61824	0.619797	1.63991	0.373938	0.434204	0.521999	0.796354	1.44691	2.75835	0.698076
	0.146849	0.838874	4.29297	6.28841	0.431411	0.656006	0.277954	1.38835	0.813943	0.549722	0.796044	0.873609	0.0867509	7.97569	0.302663	0.884992	0.985902	0.152956	0.388	0.176929	1.08676	5.60622	0.460071	0.894329	12.346	1.39868	0.608466
	0.167342	0.56572	8.08596	2.0837	1.59455	0.390015	0.843994	13.922	0.426815	0.229989	0.315615	0.257919	0.15807	4.1484	1.81484	1.90124	19.5405	2.85839	1.54781	0.459889	1.17282	5.06824	1.03942	0.264738	8.34213	3.08949	0.0674645
	0.0950716	1.20352	0.45409	7.51009	0.188858	0.23999	0.606018	9.70641	0.250211	0.449553	2.22174	0.602868	0.149599	1.76478	1.1927	1.60087	0.468002	2.16521	0.565994	0.584879	5.32716	0.821092	0.585239	3.64096	8.20341	0.23999	0.477833
	0.320033	0.94178	0.974543	2.56399	0.882024	0	0.305969	6.30974	1.18425	0.134204	3.04687	0.980863	0.196802	1.35892	1.73822	0.701996	11.939	1.26566	0.294006	0.929907	5.83241	1.44874	0.435967	4.53766	3.58234	1.5	0.682254
	0.204455	0.111616	2.72945	3.77251	1.89781	0.0880127	0.271973	12.9628	0.5027	0.0821986	5.37716	0.789132	0.120412	3.06939	22.5579	0.264008	5.94588	0.460129	0.255997	1.19211	6.88939	0.3139	1.21104	9.21046	11.1239	15.6431	0.997104
	0.14168	1.18244	0.415984	2.03398	19.4039	0.711975	0.0160522	14.4813	0.580011	0.22209	22.1783	1.09807	0.0932808	6.90775	1.58229	0.675995	1.73053	1.02553	0.615997	0.79962	4.84867	0.740965	0.524398	9.02949	1.6242	3.77077	0.653649
	0.169218	0.232603	2.20257	12.4351	6.27908	0.660034	0.419983	10.4267	0.572053	0.0704624	11.6397	0.874301	0.216094	8.98289	2.18682	1.03999	1.30163	0.315917	0.546005	1.86086	0.949598	0.377019	0.383992	3.91913	11.7783	4.76533	1.15281
	0.1098	0.124942	2.19524	0.166723	9.11225	0.484009	0.177979	1.13752	0.871552	0.122822	17.406	0.842346	0.224793	3.74825	0.894349	0.271988	5.7984	1.70538	0.112	0.909807	0.720087	0.471693	0.355177	5.14648	1.88184	8.70702	1.05819
	0.184556	0.601615	0.723376	1.05028	0.986062	0.375977	0.309998	0.615316	0.424882	0.0354168	20.5514	0.645148	0.361395	13.254	27.2513	0.293991	6.63124	1.72311	0.388	0.743613	18.2321	0.286869	0.440512	2.17899	7.94753	8.72051	3.42416
	0.254867	1.52256	1.21405	8.35328	1.23051	0.226013	0.32196	0.28681	1.68178	0.622575	1.56979	1.89647	0.223624	3.15198	0.106296	0.440002	2.70295	0.320094	0.352005	0.695581	17.0242	0.534406	6.81466	4.56979	0.552472	9.46085	6.98791
	0.417503	0.943294	1.99502	7.81014	0.306009	0.0900269	0.0180054	0.543006	1.65948	0.0941843	1.48123	2.15687	0.728166	2.42001	7.07223	0.0660095	6.80921	0.213199	0.188004	1.20488	0.186813	0.165896	4.70152	1.53121	1.24424	3.71652	2.35325
	0.261307	0.389101	9.08718	10.495	0.894457	0.237976	0.640015	0.448511	3.11287	0.104023	1.32669	0.923379	0.284887	12.3044	1.11606	0.237991	8.36171	2.74006	0.306	1.76087	0.506057	0.191173	9.23931	2.31031	0.0223999	1.84604	0.637583
	0.215368	1.39152	2.56589	2.84214	0.872807	0.504028	0.00598145	11.653	2.11545	0.110891	2.47998	0.693926	0.0893596	10.5251	0.862365	0.466003	6.91127	2.11573	0.0879974	1.02084	0.302962	0.532974	12.4152	0.960607	2.67783	0.306	0.713905
	0.179928	0.0611786	0.339409	0.708008	0.335941	0.155945	0.51001	4.47458	1.86312	0.063824	1.52002	1.43112	0.242148	19.4075	0.0934159	0.0740051	1.5249	1.9151	0.130005	3.69806	0.200569	0.48284	4.9597	0.776267	5.85592	7.76759	2.64396
	0.176056	0.5612	1.07737	1.78	2.31211	0.478027	0.358032	0.958014	0.753569	0.168424	0.966003	1.12206	0.0295486	6.38319	0.184432	1.58	1.62533	4.7934	0.363998	6.0733	0.511028	0.469496	14.0671	0.289039	14.3381	3.95651	1.84071
	0.427694	0.29122	0.346026	2.67599	22.8261	0.461975	0.100037	1.65997	0.644778	0.522645	0.179993	1.30492	0.172571	5.46802	0.593099	2.40534	0.334331	2.04525	0.0200043	5.45641	0.196714	0.890505	4.2377	0.222341	1.57326	1.40687	1.78324
	0.308315	0.449092	0.954764	1.02798	3.44918	0.362	0.0839844	0.786217	1.38635	0.141543	1.71997	0.822438	0.0823592	4.00485	0.968659	3.86511	0.360124	0.722983	0.00401306	1.34679	0.326521	3.77134	1.40206	0.830941	0.134354	5.61073	3.01866
	0.0898432	0.660601	1.37129	0.190002	2.81707	0.0299683	0.0839844	1.79749	1.22861	0.041218	21.2998	1.71962	0.150037	0.781964	1.45623	1.2066	0.27014	0.376729	0.0439911	23.6724	0.0683917	3.01812	1.2548	0.120421	0.248353	3.35012	0.864701
	0.286287	0.162881	1.83173	5.68997	0.579163	1.15198	0.0180054	0.34102	2.26322	0.21	0.530661	1.17191	0.0819583	2.06985	4.62534	3.46515	0.411293	0.675446	1.118	10.6054	2.72662	0.021633	0.0679896	0.212934	1.20135	2.69965	0.296069
	0.369162	0.550248	1.94808	2.80798	2.98004	0.218018	0.262024	0.580073	1.79033	0.160286	0.486485	0.935936	0.162818	28.1347	32.9431	0.144188	0.758041	2.31569	0.0019989	16.5945	0.312372	1.13179	0.584209	0.262023	0.33927	4.10177	0.439673
	0.116398	0.0661019	2.68064	1.18201	2.00995	0.289978	0.0679932	1.58593	0.584101	0.246262	1.02968	0.799544	0.0933597	7.94074	1.34128	5.80192	0.408566	1.21679	0.18399	13.2498	0.245508	0.585133	0.33189	0.140483	7.967	0.174876	0.473242
	0.190379	0.880406	0.750598	1.92801	0.0479736	0.778015	0.219971	0.0481051	1.39889	0.127089	0.888743	2.59443	0.466032	1.96367	2.98729	13.3792	0.426781	1.1652	0.200012	7.70957	0.174644	0.347926	0.753796	0.13772	5.66387	0.723648	0.777078
	0.11046	0.477742	0.784936	0.321991	4.64349	0.25	0.468018	0.417328	0.80058	0.153085	0.46073	1.47924	10.6635	10.7841	7.95769	2.92498	1.29082	1.98529	0.278	7.80217	0.224322	0.195297	0.837943	0.114084	0.086617	2.16614	1.4607
	0.0679932	0.766493	8.12957	5.21421	1.55477	0.453979	0	0.275412	1.81486	0.196592	1.70035	1.92536	9.00916	12.7732	10.4404	0.455122	33.8665	1.21159	0.34201	11.6619	0.400632	0.472303	0.454292	0.0572159	1.90491	1.69289	2.43344
	0.154005	1.02062	5.24954	10.0763	4.5467	0.57196	0.167969	0.718884	2.30843	0.0599487	23.6118	2.60543	0.611537	0.556607	3.47363	2.66782	12.651	1.14252	0.345993	7.27837	0.211271	0.474415	12.0247	0.28216	1.74608	2.81483	5.30613
	0.100959	0.196352	1.01202	3.6403	10.2299	0.649963	0.204041	4.24834	0.285277	0.0844249	1.22959	12.5898	7.73827	14.6605	0.853869	5.1672	4.66423	1.06765	0.0639954	6.69582	0.296025	1.12121	1.12979	0.509923	6.93005	2.10742	3.01207
	0.160541	1.16333	1.07832	0.695237	0.909973	0.197998	0.026001	0.616255	1.33131	0.176422	1.61377	2.58904	19.0198	1.48756	1.56816	1.12222	3.60532	1.51839	0.0700073	3.79953	0.443322	0.28445	1.60131	0.0862084	5.67631	5.21711	6.25859
	0.0980609	0.219754	2.71769	1.40092	0.432007	0.774048	0.0359497	0.882658	1.05181	0.474365	1.53442	1.66083	1.18713	0.746343	0.422874	1.75252	0.650816	1.31599	0.139999	5.218	0.17003	0.522223	0.9952	0.0622995	1.02212	2.42781	1.14203
	0.0645728	0.684777	0.106018	0.344554	1.96594	0.300049	0.0899658	1.32466	2.21567	0.166123	1.63263	0.96208	6.81017	11.7031	0.687827	2.94772	13.2033	1.29697	0.378006	9.088	0.542103	0.732812	0.65263	0.10646	1.7255	2.86779	0.31222
	0.0909405	0.291963	2.828	19.6898	2.22595	0.182007	0.42804	0.65726	2.20756	0.247749	1.35736	0.818281	13.9949	0.137251	1.70686	8.67165	3.09689	2.32727	0.0299988	6.36681	0.422037	0.354258	0.626735	0.178563	0.938614	1.13372	1.37934
	0.0917978	0.502159	3.354	25.0484	1.66797	0.322021	0.0420532	1.02656	0.215793	0.195003	3.11803	0.558402	3.00689	3.54308	0.939598	1.5028	0.16325	1.21163	0.735992	1.59781	0.0699951	0.028439	0.504184	0.0465202	1.6615	1.32175	2.93273
	0.174295	0.316054	2.17004	1.51599	0.0980225	0.164001	0.381958	0.652681	1.02124	0.072466	3.72876	0.325761	0.224609	4.23555	0.055581	4.41273	0.523539	1.6034	0.650009	1.68819	0.180877	0.28946	0.732374	0.409121	1.35584	0.898156	1.26361
	0.0134568	0.40382	0.436035	0.585999	0.64801	0.0700073	0.026001	0.904043	0.627105	0.168564	2.48737	0.226699	15.4832	4.45854	1.58982	6.73717	0.921795	2.78573	0.223999	0.513	0.189086	0.209796	17.6528	0.128836	0.830208	0.0960294	3.46212
	0.180941	0.576458	1.23004	0.282013	6.78198	0.0679932	0.0700073	1.70969	0.605603	0.213873	4.37292	1.78547	3.80526	9.68298	0.377609	8.35511	0.753347	3.57314	0.513992	13.9492	0.548492	0.198674	0.695602	0.132579	0.695718	1.08856	3.08964
	0.343494	0.302957	1.284	0.0900269	2.552	0.108032	0.135986	1.67995	1.23149	0.278576	1.56738	2.3305	5.90569	0.484513	2.61698	17.7253	1.66339	1.65794	1.29015	11.9739	0.102073	0.218158	0.416599	0.172817	0.434477	0.270776	2.65437
	0.124285	0.451134	0.593994	0.236023	3.47595	0.0880127	0.0580444	1.60913	0.800482	0.1907	0.476539	2.92182	7.41084	1.09845	11.9703	13.5895	8.74098	1.6684	1.29221	13.1279	0.189745	0.236139	0.508801	0.187451	1.02458	1.00374	2.61332
	0.0651444	0.512082	1.93597	2.57602	5.64606	0.890015	0.230042	0.652919	0.0990019	0.145585	2.18852	3.73895	3.58106	0.244151	23.664	3.50199	5.62243	0.263031	1.09102	3.84571	0.0862063	0.531083	0.0418015	0.0867642	1.48673	0.428504	1.89887
	0.237205	0.192819	0.320007	10.8215	4.01801	0.112	0.0299683	0.0527939	0.109844	0.082056	22.0327	15.72	20.0481	4.5865	12.1219	2.95529	3.27843	9.15096	0.4759	1.99448	0.0979919	0.295574	0.484398	0.0640699	0.560365	0.627061	0.801212
	0.198333	0.299147	1.23199	0.719334	3.05603	1.745	0.242004	0.663799	0.35906	0.0286466	8.91575	6.62957	0.230011	13.4645	17.9137	2.84879	1.64272	7.64675	0.620188	13.5134	0.273815	0.159946	0.108997	0.0512636	0.256338	0.122773	1.29209
	8.44421	0.632855	0.567993	10.3305	3.09399	5.45203	0.0559692	3.24882	0.202005	0.0607947	6.24048	0.803359	0.188019	11.3562	3.83794	1.16525	0.819475	6.0724	0.457086	2.2632	0.464369	0.116644	0.335598	0.126029	0.590962	0.718593	0.652098
	0.145666	0.19327	2.84998	2.60599	14.3608	11.816	0.17804	3.04727	0.0384703	0.185416	5.93935	1.07364	0.604004	12.1534	0.684594	3.12081	0.799746	5.96866	3.19325	5.82164	0.123215	0.345372	0.249001	0.130182	0.288345	23.1093	0.284569
	0.284288	0.894519	0.671997	0.869995	3.46892	3.58398	0.0700073	4.87657	0.367867	0.114761	19.7903	14.8865	0.313995	3.57514	0.301713	1.55677	0.0499976	2.35424	0.497406	7.96143	0.12142	0.143954	2.462	0.128271	0.752959	19.0185	0.534046
	0.113233	0.903738	3.14398	0.395996	1.24174	2.81201	0.314026	1.2997	0.118974	0.091773	6.08067	4.94946	0.73999	7.91962	0.806587	0.98613	0.768629	3.59752	8.15961	5.30517	0.256141	0.175565	0.775124	0.105662	0.286108	2.12338	1.80849
	0.0243829	0.115253	0.669983	0.0740051	0.988486	1.11401	0.202026	4.79519	0.107672	0.138518	14.3662	1.16158	0.175995	10.1273	0.434181	0.688586	1.16258	1.26123	1.68039	6.63658	0.366732	0.305225	0.10339	0.0269254	0.347205	0.900221	1.06705
	0.510565	2.19704	0.82196	10.3706	0.49648	2.23395	0.0479736	11.308	0.86978	0.923676	15.6752	2.94362	0.216003	8.29565	0.68638	0.56625	5.61857	1.29031	1.03241	13.3152	0.124749	0.17289	0.747571	0.132419	0.208949	0.218662	0.152021
	0.0683166	2.22291	1.09204	7.8123	1.08352	0.201965	0.117981	5.474	1.00805	0.184195	11.8002	2.13676	0.28598	3.37743	2.9923	1.82182	1.01137	0.181508	1.53639	0.772868	0.164987	0.360893	2.69843	0.338986	0.268914	2.07581	0.590027
	0.0903348	2.99251	2.15997	0.741051	2.21109	0.237976	0.0339966	8.48203	0.334367	0.250439	17.6627	4.27506	0.0940247	2.22098	13.0719	0.996627	1.24391	0.770054	1.05461	0.5524	0.214447	0.269209	16.9348	0.234806	0.356436	1.54669	0.38612
	0.0551759	2.553	4.00598	0.985587	0.382804	2.026	0.052002	5.94352	1.13431	0.201883	0.837824	1.59198	0.0159912	1.43519	2.04778	0.264382	5.28131	0.886175	0.945999	16.335	0.160613	0.0785758	0.414997	0.449706	0.207609	1.44821	0.436452
	0.58564	0.305219	1.84796	11.4192	4.9446	8.75598	0.0479736	10.5629	0.212427	0.472784	10.5258	1.78901	1.45798	2.364	6.82723	1.19006	0.564805	0.46003	0.692596	4.70575	0.362086	0.504583	0.0636024	12.0267	0.300106	2.41479	0.262483
	0.382839	2.13626	1.67999	2.08812	5.85717	8.12	0.0200195	19.6243	0.356486	0.290065	3.36432	0.82039	10.0055	1.57399	4.61542	0.727321	0.18258	0.132629	0.200806	0.298757	0.359449	0.216342	7.279	9.55634	0.322808	3.13508	0.491342
	0.328497	3.15128	0.0539551	5.33821	1.51202	5.646	0.122009	12.8109	0.206185	0.100207	7.7999	1.6382	1.73265	15.942	1.05305	1.02605	1.30674	0.431976	0.0212097	0.280569	0.584145	0.234798	1.6174	0.827807	0.239871	2.51647	4.45789
	9.25922	1.51608	3.28802	1.42968	1.79199	2.93799	0.0979614	21.0594	0.435566	0.0733053	1.59096	20.5761	1.21814	3.62001	0.930448	0.439903	0.854576	2.37243	0.177002	1.88232	0.169699	0.303688	0.5378	4.31824	0.35207	0.99803	3.93553
	0.0896684	3.43246	0.994019	0.957178	0.55603	3.35602	0.0739746	12.3671	0.494642	0.0682558	2.53905	1.21905	0.287123	5.75232	1.36748	0.276299	0.912527	1.7098	0.0647888	1.31235	0.14561	0.281442	0.3466	3.82193	0.0917783	5.65939	7.36264
	0.154125	4.86745	0.0820312	0.659234	1.34802	2.70398	0.0700073	9.74153	0.310138	0.279023	2.95391	1.07718	6.61995	13.9643	1.259	0.464632	0.372293	1.05562	0.0824127	0.357055	0.189261	0.111757	0.739403	0.382628	0.208815	8.5115	2.25899
	0.234109	1.72626	2.07202	1.09407	0.175964	1.30005	0.231995	8.28892	2.07236	0.353587	4.48994	1.9723	4.29705	4.84732	2.064	0.247121	0.190172	0.689062	0.181412	0.59682	0.189282	0.279022	9.49754	0.262496	0.131821	10.7094	0.265065
	0.0160522	7.64583	0.0640259	0.530056	0.710022	0.352051	0.219971	4.71451	0.404885	0.249622	6.95227	1.78527	9.81457	9.89952	4.75689	0.294083	1.1365	0.287096	0.178192	0.920049	0.219203	0.486296	0.936291	0.386702	0.298374	19.5666	0.530661
	0.0835155	4.60318	2.15802	0.782829	2.16998	0.437988	0.147949	10.5328	1.31621	0.580034	8.03164	2.91607	2.58228	9.88337	2.94027	0.56461	0.42364	0.485957	0.000808716	15.3069	0.108436	0.253379	0.204432	0.150781	0.191372	12.427	0.12596
	0.128007	0.413633	0.309998	0.215115	0.562012	0.579956	0.10199	7.50193	0.821419	0.0778863	6.0979	2.42991	4.53843	9.14101	0.195225	1.95665	1.14817	0.449217	0.416214	5.71158	0.317316	0.610617	0.343809	0.347498	0.247088	1.14758	0.552081
	0.0963407	2.09096	1.086	0.10251	2.21002	0.426025	0.0759888	0.499556	1.66465	0.454088	1.41632	2.16978	1.56994	4.23557	0.67236	12.1515	2.70897	0.137033	0.284195	4.07151	0.361768	0.154574	0.134967	0.375633	0.552467	19.735	0.156049
	0.200895	7.35971	0.288025	0.26603	10.906	1.92603	0.00402832	5.24619	1.23508	0.314405	5.76242	3.86861	4.20084	3.95184	1.42181	2.20398	19.6151	0.14007	0.415009	1.1688	0.138595	0.241711	1.97791	0.18083	0.232688	9.13689	0.128162
	0.207255	3.65913	2.69	0.310607	7.52399	0.232056	0.09198	6.00664	0.588008	0.149338	12.0397	1.99274	2.14903	0.244019	0.562083	3.67742	2.91102	0.283323	0.321991	0.0419998	0.270288	0.670722	0.585588	0.474961	0.443452	1.30106	0.286457
	0.0533602	1.75244	1.61603	0.170785	3.84998	1.81396	0.0319824	5.46306	0.0501191	0.326635	5.8938	0.647244	1.11716	0.0160217	0.45164	4.05734	6.29254	0.143098	0.113403	0.262398	0.0993387	0.382063	1.62948	0.683018	1.39132	0.63506	0.143397
	0.201049	2.63734	0.904053	0.477259	7.99402	0.885986	0.0839844	0.548935	0.310641	0.17576	11.0263	0.747723	0.630948	0.151978	0.305917	1.0514	0.309109	0.514571	0.0140076	0.0808029	0.232762	0.197569	2.23235	0.930502	0.13224	2.57564	0.505143
	0.150416	1.68233	1.47998	0.331219	19.1471	1.91602	0.0879517	0.447362	1.51855	0.244814	2.51498	9.74197	0.614325	0.0540161	0.390015	6.6014	2.57548	0.687163	0.014801	0.468796	0.248953	0.0567231	1.56667	0.420783	0.670114	1.2898	0.790299
	0.375728	2.66676	0.927979	0.334581	11.407	0.145996	0.123962	5.61441	2.3	0.0627743	7.24487	0.703304	20.6991	22.6432	0.308736	2.46229	3.2204	1.29417	0.0716095	0.872002	0.930599	0.455342	1.31886	0.543202	0.985183	0.244902	0.269703
	0.211535	0.828737	2.67999	0.146121	8.9984	0.736023	0.153992	2.89347	3.04161	0.148471	1.10656	3.18399	2.01534	2.58433	0.299772	0.377449	0.327446	0.197694	0.573593	0.270607	0.110663	0.121807	0.0910969	0.131898	2.74492	0.39178	0.667994
	0.0496867	6.66571	1.14186	0.42268	2.44797	0.458008	0.039978	0.65039	1.23991	0.222353	1.24653	6.29163	2.39385	1.1664	0.507138	0.853214	2.26586	0.584968	0.194199	0.239403	0.351076	0.165416	4.39919	0.119098	37.7673	0.884737	0.0456331
	0.125965	4.81685	0.584487	0.509151	1.47306	0.362	0.289978	0.609731	2.59216	0.295632	11.8377	16.4411	15.2266	5.5005	0.643829	15.8436	1.0428	0.417097	0.229004	0.00460052	0.0339679	0.255594	2.03557	0.264098	1.45955	1.81837	0.204455
	0.316609	5.24595	1.0277	0.341798	0.578873	1.27002	0.0360107	0.441842	2.12483	0.050961	2.72826	1.36607	3.26506	18.769	0.277725	1.64345	7.9532	1.10514	0.100998	0.354401	0.555545	0.141023	3.39957	0.175943	0.429928	1.74691	0.0322578
	0.144204	3.24564	0.110641	0.168362	1.87529	0.559998	0.0759888	1.85657	0.147521	0.0667943	0.822169	0.359796	0.419363	1.51083	0.108332	1.08595	1.70261	0.5022	0.00140381	1.037	0.168172	0.18259	5.32401	0.358721	0.385475	1.35202	0.174172
	0.268363	3.97965	1.23891	0.328956	6.54686	0.409973	0.169983	2.11743	1.01854	0.277178	2.06638	0.678568	5.16048	1.94396	0.324299	0.757287	0.289398	0.554435	0.0507965	0.421799	0.199964	0.664481	5.8504	0.361104	1.24327	0.0780029	0.148446
	0.0704798	5.17447	0.654711	0.627401	5.64913	0.450012	0.247986	1.06251	1.93792	0.113197	23.9987	0.318791	3.41458	6.35064	0.0116608	0.508275	1.0472	0.0721019	0.254807	0.205597	0.0655375	0.166777	3.88499	0.149272	0.454404	0.660004	0.0577248
	0.116867	2.65002	0.335381	0.872674	3.17373	1.14801	0.171997	7.39326	0.418269	0.0557951	4.85431	0.925307	2.67452	3.48644	0.0936435	0.071578	3.40579	0.131085	0.198593	0.291397	0.157284	0.441749	0.490098	0.223593	0.685728	4.86477	0.228137
	0.0404792	0.859985	8.9511	0.326529	1.60744	1.30597	0.0700073	2.19726	1.898	0.32826	4.72332	2.50165	2.07409	4.80718	0.215004	0.00401167	8.12604	0.581759	0.0614014	0.442596	0.44864	0.133984	0.326019	0.10246	0.749863	2.37881	0.393392
	0.0905048	7.77297	8.38131	0.296993	3.13468	0.55603	0.09198	1.091	5.06293	0.229532	4.55003	1.42438	3.77603	10.068	0.387516	0.637318	1.73199	0.191029	0.225189	1.0806	0.428642	0.367494	0.019989	0.0599976	0.219333	3.08142	0.298909
	0.0636304	8.02113	0.902471	0.25316	3.54117	0.617981	0.169983	9.86114	1.04801	0.330827	0.813285	6.14273	12.1112	14.5039	0.274755	0.304185	8.07101	0.440808	0.140198	0.170998	0.449043	0.15846	0.0679932	0.119613	0.696147	2.12867	0.0948625
	0.062749	4.24882	5.52263	0.182193	2.5589	0.395996	0.0620117	2.5607	2.90834	0.0126036	1.88441	6.07473	8.9915	5.67096	0.0594788	6.86598	22.8616	0.534303	0.0253906	1.2102	0.0833027	0.144385	0.243988	0.0388627	1.05058	2.17498	0.19736
	0.199231	2.59598	24.6901	0.241602	2.11125	1.23804	0.174011	0.512789	2.4591	0.19307	0.443128	3.22628	3.57212	23.553	0.259766	1.1571	10.0935	1.07457	0.102798	0.0704041	0.351232	0.15094	0.169983	0.294666	0.863282	1.37905	0.139298
	0.0449068	2.63197	0.99789	0.139249	2.38207	0.0440063	0.228027	0.656051	2.67081	0.249607	1.61639	10.1897	4.45136	0.850593	0.127131	0.520085	11.112	1.22688	0.328598	1.3694	0.381523	0.281336	5.58401	0.152833	1.5967	1.63995	0.163819
	0.242835	2.35488	9.04567	0.0956456	1.14754	0.309998	0.161987	1.96419	0.639033	0.342429	0.237747	0.726476	19.9157	1.4823	0.393717	0.47447	4.29508	0.133765	0.326004	4.51935	0.112443	0.26825	4.07473	0.1332	0.308031	3.98724	0.101993
	0.186984	0.399161	17.3369	0.0546136	1.52203	0.167969	0.0419922	1.22683	0.139705	0.0963407	0.38305	2.89408	2.12427	1.74656	0.342785	0.504693	10.3976	0.101584	0.0186005	9.44401	0.653595	0.132595	2.61498	0.188111	0.386765	2.41492	0.193128
	0.394379	0.826115	7.66335	0.257333	2.23583	0.182007	0.0180054	1.48352	0.194841	0.249712	0.0359022	3.599	0.413078	3.45914	0.0380815	1.88744	6.91114	0.299111	0.0708008	2.09819	0.833592	0.356568	0.763918	0.148622	0.471624	4.80192	0.217492
	0.0277619	7.0343	17.865	0.143985	2.301	0.768005	0.0499878	0.767754	1.72981	0.299201	0.868758	7.55074	0.829871	4.25693	0.28826	1.03441	11.8334	0.0216341	0.0102081	1.99463	0.541006	0.551186	3.22105	0.0380782	1.31976	2.27835	0.120593
	0.104936	18.7778	0.19592	0.188705	1.26076	0.916016	0.0559692	0.526847	0.121842	0.545917	0.688731	3.79161	16.6119	9.36379	0.08242	12.7168	5.89295	0.142896	0.240601	1.79114	0.418793	0.161993	3.98768	0.208817	1.03118	2.79263	0.290699
	0.179599	6.65058	2.15287	0.0326026	1.13217	2.09177	0.10199	0.320412	0.924178	0.126119	0.656284	0.52636	5.68963	3.95072	0.115416	2.25101	13.2853	0.690293	0.00640869	2.66615	0.724792	0.257111	3.92631	0.0816356	0.54394	1.40274	0.0839542
	0.32391	1.9044	1.09099	0.108138	1.00189	0.75685	0.373962	0.272312	1.72867	0.0506329	0.838771	0.705709	3.63712	4.64341	0.146916	0.443531	15.4281	1.02402	0.216797	4.09682	0.749791	0.530034	5.6585	0.156489	0.389461	0.20132	0.0792453
	0.236557	14.702	2.07454	0.204181	0.476386	1.00867	0.114014	0.10986	0.190778	0.283997	0.404637	0.196977	9.26027	10.3579	0.117682	1.3174	0.966054	0.565147	0.0787964	4.85575	1.04318	0.790794	1.276	0.493872	0.177518	0.731807	0.107215
	0.0704624	2.18099	2.5622	0.18028	0.230236	0.654496	0.0639648	0.34504	1.07512	0.248047	0.892969	1.1334	6.79898	19.6429	0.0868871	0.363232	4.1743	0.0881873	0.227997	6.54394	0.566708	0.407939	0.943759	0.136297	1.34451	0.364113	0.146466
	0.0400257	8.06359	0.441185	0.313592	0.14436	0.120421	0.0440063	0.331117	1.49673	0.145996	0.874304	2.52142	0.609107	2.03013	0.288525	0.269171	15.81	0.186015	0.000595093	2.4787	0.458221	0.0783776	0.527567	0.165621	4.37542	1.32863	0.152008
	0.137463	17.5677	0.56517	0.247646	0.515224	0.202019	0.143982	0.486435	1.66037	1.10602	0.535238	4.47183	1.23609	0.253862	0.0223172	0.250038	15.0776	0.618012	0.0298004	2.00292	0.111079	0.730061	1.51434	0.13484	2.35663	1.36289	0.0741114
	0.105569	32.4377	0.34486	0.159505	0.369404	3.17038	0.0800171	0.757479	0.481341	1.01996	9.1159	6.26364	0.619111	18.7316	0.418888	0.33456	7.55199	0.236598	0.0362091	1.47207	0.417686	0.123106	1.12864	0.12793	0.194158	0.832798	0.0205711
	0.160067	5.33141	0.159822	0.27998	4.0213	1.41943	0.0759888	0.369281	0.070265	0.448059	8.0538	6.74026	0.446048	1.258	0.0631667	0.220763	2.05082	0.437338	0.144608	1.12181	0.145954	0.0528793	0.526411	0.161547	1.08435	1.07816	0.0407997
	0.0779318	3.89121	0.457242	0.0802099	1.12806	0.467962	0.0200195	0.439487	1.53284	0.0500488	7.85816	0.263985	0.650514	9.06593	0.50735	0.0487051	8.50512	0.7343	0.109406	0.20322	0.413392	0.400125	0.77975	0.112285	0.498279	2.56078	0.0980114
	0.0887835	1.95	12.1534	0.163199	1.35752	0.601224	0.162048	0.176976	1.35351	0.052002	5.78977	0.739787	0.378312	1.70032	0.200414	0.118782	17.6636	0.40154	0.0561981	0.76359	0.448467	0.111637	0.0156921	0.0407697	0.521001	0.195984	0.149323
	0.0954815	10.4517	6.9707	0.154795	1.462	0.689274	0.0720215	0.49474	1.83403	0.466003	0.75979	0.664109	0.107686	1.148	0.582707	15.8128	2.0092	0.073597	0.0404053	0.811996	0.251006	0.202315	0.567822	0.122773	0.564662	0.135986	0.135792
	0.114031	9.33745	2.60824	0.0425173	0.453301	0.393266	0.106018	0.176287	2.72869	0.065979	2.40535	1.11623	0.367816	2.90296	0.167543	2.86482	2.804	0.800937	0.105194	0.149769	0.370816	0.463472	0.789113	0.0331356	0.837867	0.0379944	0.0316537
	0.0806407	6.9049	2.39764	0.289866	0.399717	0.384791	0.026001	0.470776	1.2078	0.393982	12.0844	0.0733928	0.264748	26.3958	0.326958	0.261477	1.25121	0.613896	0.163605	0.377272	0.208112	0.134132	0.12669	0.0809109	0.189464	3.64645	0.256613
	0.0980616	12.1876	5.13658	0.215828	0.205175	0.221722	0.25	0.131028	0.70678	0.237976	0.519483	1.71401	0.059061	3.34601	0.306144	8.9617	0.138199	0.347123	0.232193	0.677991	0.641512	0.264085	0.34395	0.0760147	0.396516	4.88524	0.270193
	0.0751373	3.19333	2.67725	0.208063	0.299672	0.217803	0.0299683	0.740331	0.637867	0.590027	1.29727	0.268948	0.161563	13.304	0.22631	1.55588	0.883606	0.335867	0.000991821	0.0457375	0.988521	0.545415	0.319304	0.0456114	0.153031	0.287746	0.0861436
	0.0900494	0.656448	7.51542	0.211506	0.358409	0.326914	0.00598145	0.409031	1.02882	1.15399	16.2864	0.595612	0.0827861	5.71173	0.766405	8.42815	0.427612	0.153841	0.0814056	0.987084	0.650511	0.621687	0.428607	0.0996299	0.23586	3.49491	0.188302
	0.0939941	1.12763	5.58123	0.270132	0.279999	0.286011	0.15802	0.59414	0.704324	0.335999	17.837	0.766432	0.25943	1.0017	0.891081	2.28804	15.2418	0.236909	0.173401	2.8082	0.381989	0.90059	0.271371	0.089868	1.44806	2.89532	0.134098
	0.17155	1.64861	15.7798	0.20859	0.2407	0.300112	0.052002	0.324454	1.58253	0.199951	16.0529	2.00416	0.181615	0.675115	0.201477	2.59916	2.0296	3.93433	0.0783997	14.0368	0.22998	0.258075	0.155725	0.0754822	0.523106	3.63103	0.116008
	0.0305249	0.26318	0.855099	0.281853	0.553787	0.381951	0.119995	0.395487	1.93821	0.116028	2.91098	1.35887	0.276442	1.65424	1.00188	11.8441	0.493408	6.83751	0.327393	2.82077	0.515991	0.257344	0.12781	0.0948064	33.0358	2.08556	0.0580184
	0.192563	1.12581	12.8559	0.0637789	0.446111	0.463582	0.308044	0.762952	2.43425	0.0180054	15.7518	8.54807	0.147508	3.05699	0.765445	3.25987	1.42239	1.65815	0.152603	2.11122	0.355988	0.11435	0.160206	0.079359	3.75968	1.77259	0.0418055
	0.186559	1.18115	13.1341	0.0379651	0.0887687	0.655329	0.298035	0.0812216	0.278373	0.150024	10.7375	11.2524	0.0969336	2.09941	0.382813	1.4921	0.475204	8.59351	0.0186005	4.65131	0.0420227	0.197889	0.0447923	0.0466799	2.20551		0.0572159
	0.0584351	1.36926	1.02123	0.237949	0.565209	0.453274	0.065979	0.313223	1.01009	4.22005	8.25117	18.2311	0.161306	1.54827	0.333573	0.540634	0.742203	7.22224	0.165802	2.78917	0.00601196	0.128151	0.603347	0.0769241	0.858808		0.133718
	0.0699707	8.51876	16.5228	0.270689	0.0741443	2.12867	0.09198	0.134863	1.88028	2.07126	12.4803	1.06396	0.125943	0.482599	0.798186	5.07607	1.47198	2.30884	0.104202	0.616248	0.220001	0.510385	0.18953	0.0183843	0.384822		0.1369
	0.0905668	23.1254	15.4717	0.213035	0.573836	1.04786	0.00604248	0.665248	0.141968	18.2871	6.67599	13.4132	0.0721002	0.423942	0.41892	0.529686	0.18396	0.731955	0.0587921	0.89845	1.79678	0.389333	1.05476	0.0243528	0.797498		0.0921829
	0.145272	2.97657	9.14665	0.076164	0.161259	1.4193	0.552002	0.36216	0.152039	4.59559	2.34203	10.7093	0.140815	0.499129	0.101371	1.51975	0.372009	0.962242	0.0978088	1.30639	0.577485	0.20426	0.182545	0.0516069	1.08074		0.0557224
	0.0965421	11.1074	25.6924	0.325254	0.446784	0.252301	0.226013	0.568332	0.194031	2.74777	2.69281	3.12689	0.164674	2.26796	0.104023	0.401218	19.9627	1.09746	0.0130005	0.728955	1.18142	0.271987	1.80278	0.106653	0.578855		0.149299
	0.0728403	3.29396	1.26196	0.258793	0.508029	0.174299	0.0100098	0.622581	0.114014	6.73525	2.38416	0.898629	0.0044424	0.556731	0.393245	17.3858	20.4233	1.58746	0.285599	0.348352	0.425995	0.55177	4.52549	0.0584111	0.324317		0.036205
	0.0562749	1.31995	1.64996	0.158146	0.280254	0.272332	0.130005	1.84481	0.0199585	6.87694	1.23881	4.18314	0.164156	0.433238	0.706828	5.00308	0.191956	1.63826	0.0549927	1.9295	0.100006	0.574493	5.31307	0.0887687	2.70425		0.0519215
	0.204373	0.144043	1.51801	0.306534	0.153686	0.361372	0.09198	0.281743	0.114014	4.08224	1.79225	14.4939	0.0868269	1.07541	0.311448	0.968226	0.164001	0.284251	0.177002	0.363587	0.127991	0.185542	3.96896	0.0546203	23.5208		0.111511
	0.21998	4.138	2.90399	0.253352	0.417063	0.247692	0.28595	0.990003	0.838013	1.18791	1.90369	8.1066	0.241021	0.113175	0.338863	4.89868	0.0119629	1.57094	0.0395966	0.685713	0.391998	0.465382		0.0220897	5.39732		0.120005
	0.0719886	3.81	2.36804	0.190689	0.100429	0.873055	0.317993	0.263189	0.130005	0.861763	20.0946	5.92689	0.32399	1.20006	0.218385	21.8408	0.0319824	1.22694	0.112396	0.331377	0.0820007	0.232581		0.0965516	12.0686		0.0509801
	0.141741	6.43378	18.8599	0.0636534	0.186993	0.332056	0.0859985	0.105988	0.401978	25.1613	6.89066	3.09584	0.2525	0.72732	0.0456773	1.97514	0.0560303	1.7199	0.147598	1.24144	0.65799	0.417774		0.0709291	4.11944		0.0765793
	0.0761564	4.17789	8.75933	0.162012	0.170046	0.233033	0.0479736	0.373048	0.309998	5.03182	11.7924	15.4012	0.228258	1.18094	0.277019	0.261792	0.0119629	4.07233	0.0568085	1.62346	0.630005	1.34151		0.0373172	1.16494		0.0649193
	0.168847	2.84003	16.5195	0.219339	0.318961	0.0697734	0.127991	0.591101	1.04199	1.1079	4.84418	7.69801	0.15949	26.9096	1.77479	0.570651	1.164	3.57279	0.87561	0.973314	0.682007	1.26286		0.114539	16.0202		0.0777625
	0.375394	2.04803	4.04678	0.115955	0.263795	0.262981	0.211975	0.430396	0.138	0.94635	11.4223	20.4404	0.100562	1.64337	1.96689	20.0394	4.43604	2.03396	0.243408	2.07177	0.837982	0.331744		0.0720714	4.09362		0.11732
	0.273903	0.75	2.28816	0.0511137	0.219318	2.20108	0.0559692	0.334926	0.160034	1.62816	3.79823	2.8003	0.128159	6.50226	0.568567	2.43322	0.156006	1.57921	0.2948	0.222411	0.278015	0.339747		0.123483	2.65301		0.0500305
	0.378083	9.66745	3.15832	0.0189439	0.0975379	1.62203	0.0599976	0.25553	0.0139771	3.48202	7.46944	14.8202	0.331216	9.13734	12.2089	1.9558	0.987976	1.78763	0.131592	0.726702	0.835999	0.239926		0.0891813	3.06352		0.141541
	0.573162	8.82101	9.2893	0.230536	0.38521	0.1824	0.0620117	0.299352	0.0939941	2.82765	4.4974	3.72264	0.256117	3.11683	3.42622	30.9698	0.857971	1.27765	0.331589	0.995026	0.362	0.212579		0.0899658	6.6155		0.0206007
	0.118252	5.98804	13.1906	0.095539	0.0572675	1.97802	0.0700073	0.336654	0.0460205	2.20266	8.20999	3.51034	0.212145	0.304199	2.76327	1.34835	0.847961	1.63794	0.31221	0.881949	0.697998	0.108263		0.0752891	11.0592		0.0382217
	0.161559	3.086	3.10917	0.0832739	0.229164	0.912548	0.0700073	0.0902571	0.0220337	0.455443	6.12201	9.32084	0.122071	1.08802	1.52156	0.0912268	1.57404	3.20524	0.167587	0.684107	1.29999	0.151474		0.0397216	10.6742		0.0255746
	0.218055	15.1982	10.2149	0.51762	0.187708	0.231446	0.202026	0.173985	0.506042	0.182925	19.676	17.5636	0.0841544	6.05025	0.126163	1.52878	0.549988	1.94846	0.0272064	4.31604	0.0959778	0.186696		0.0529508	0.666117		0.0608047
	0.0866832	3.82189	17.496	0.216488	0.105111	0.768554	0.286011	0.570696	0.226013	0.696209	3.82001	7.42477	0.166209	7.34733	0.170463	0.311224	0.617981	1.42437	0.084198	1.43191	0.141998	0.350783		0.0178787	1.74893		0.170309
	0.1728	2.38798	5.52778	0.166158	0.040492	0.277433	0.184021	0.279666	0.531982	0.502068	12.856	2.216	0.16459	13.3482	0.466194	32.2543	0.758057	4.19647	0.134796	1.10597	0.0680237	0.422585		0.0568624	0.909833		0.0260479
	0.144344	1.4414	5.8864	0.126261	0.225459	0.981257	0.27002	0.594191	1.57524	0.21291	7.10378	1.42383	0.122527	9.57043	0.767078	15.9091	0.104004	1.87553	0.707596	0.208377	0.144012	0.259869		0.0204148	0.65843		0.130693
	0.113438	4.23682	1.35339	0.171129	0.2542	1.09482	15.4201	0.115847	0.242313	0.415409	21.3284	3.30544	0.0704624	12.3588	0.38204	0	0.76001	1.52865	0.179001	2.15641	0.389984	0.200895		0.0481216	0.0816943		0.11512
	0.0407697	1.25596	13.0912	0.127252	0.933756	0.476037	2.53046	0.411059	1.68738	0.494678	14.2192	0.316141	0.123483	1.64249	0.065309	0	0.650024	2.46373	0.4422	0.435111	0.190002	0.139755		0.0777625	1.66567		0.0353754
	0.0561706	0.119995	6.39912	0.0587983	0.171247	0.445488	0.471017	0.244308	1.71114	2.06156	8.48839	6.87593	0.0956431	2.87488	0.340039	0	0.0440063	6.19466	0.0980072	0.42511	0.138	0.754194		0.092946	1.42822		0.0704659
	0.169027	0.497986	1.56595	0.0632533	0.227048	1.22788	0.797014	0.346457	1.64699	2.56465	4.31657	6.1717	0.0859077	0.651659	0.254414	7.14404	0.670044	1.75606	0.162399	0.796207	0.120026	0.65883		0.108267	3.56536		0.0269027
	0.134048	1.966	22.7267	0.408888	0.221285	1.09533	0.820495	0.411449	0.276001	3.41246	15.2896	8.77343	0.164426	1.02746	0.328909	0.418091	0.295959	1.54475	0.208801	0.258708	0.421997	0.63928		0.112931	3.47498		0.0640897
	0.217414	0.156006	2.27596	0.23086	0.651091	0.609215	1.14059	0.254438	1.83307	12.0246	14.1674	0.754506	0.174748	7.35351	0.42607	6.72595	0.304016	0.0228043	0.6306	0.552018	0.187988	1.6693		0.0464076	1.80651		0.115411
	0.130779	30.144	15.1734	0.0871319	0.789795	0.152842	2.7984	0.35041	0.926806	10.2755	0.238656	1.86232	0.0987535	6.3851	1.05601	8.85596	0.542053	0.697006	0.326004	1.03633	0.140015	0.796098		0.0197008	4.67741		0.15585
	0.1304	5.52203	10.9138	0.191406	0.641409	0.143658	0.669076	0.375112	0.511598	3.59799	14.7222	1.3066	0.141998	3.71245	0.962337	6.14795	0.152039	0.162003	0.552399	3.84808	0.388	11.1321		0.112638	5.17822		0.0349242
	0.0788492	1.92999	2.33242	0.234401	0.182827	0.80486	0.420777	0.486131	0.517977	14.4279	2.00601	2.244	0.207615	0.602092	0.297467	6.06396	0.385986	0.0930023	0.387009	0.39398	0.169983	2.88085		0.0228124	2.62205		0.05814
	2.17603	0.0140381	14.248	0.203989	0.0402612	0.0751395	0.726602	2.16064	0.0365041	3.87808	6.88698	2.70345	0.122025	7.94192	0.385272	2.12195	0.0380249	0.0118027	0.526398	0.326	0.153992	0.550281		0.0684559	1.06421		0.0751395
	2.13599	0.961975	13.6624	0.142642	0.0855082	0.545751	0.684999	17.9191	0.83523	4.62809	2.02374	0.468151	0.237944	7.05002	0.392875	2.95593	0.182007	0.0258026	0.214401	0.533989	0.175995	1.22202		0.0184075	0.403033		0.150814
	0.160034	1.53204	4.84572	0.338391	0.253782	0.510789	0.497156	9.89489	0.352771	1.85284	9.09396	0.0985322	0.0300663	6.38755	0.0741937	6.3739	0.346008	0.0677948	0.33519	0.821199	0.25	0.351826		0.036232	0.394114		0.114026
	0.0639648	0.914001	3.9737	0.386033	0.125599	0.144556	1.53835	13.5725	0.513981	0.312018	8.65045	1.24885	0.234583	0.716022	0.0807195	3.3739	0.0559692	0.159195	0.0492096	0.847338	0.141998	0.267879		0.0970738	1.10418		0.102031
	0.372009	2.06006	3.54948	0.0748919	1.08979	0.412298	13.4908	1.99608	1.77979	0.423623	18.5079	0.506426	0.188056	0.935427	0.461746	0.0539551	0.187988	0.126801	1.35141	3.38362	0.0540161	0.694905		0.0388266	0.210884		0.0720968
	0.00598145	0.959961	10.1393	0.477763	0.553156	0.0975915	13.5914	10.8771	0.384871	16.556	11.0343	0.290675	0.242318	7.09122	0.0893399	6.552	0.582031	0.122398	0.100006	2.04949	0.202026	0.842258		0.0436713	0.217828		0.0609488
	0.213989	2.03802	5.58548	0.542563	0.832294	0.281476	0.604423	13.5461	0.336509	1.06916	7.44653	0.352949	0.280174	0.289089	0.119407	13.928	0.21405	0.328606	0.124008	3.01449	0.177979	0.271198		0.0367809	0.340914		0.0670657
	0.450012	0.122009	1.82184	1.6902	0.906022	0.166848	0.39289	7.3183	0.0809674	0.653092	2.97314	4.41752	0.348689	0.478266	0.19881	6.79199	0.156006	0.464195	0.698807	0.0899658	0.108002	0.208064		0.0668397	1.7773		0.128893
	0.355957	3.95801	13.2448	0.674195	0.724348	0.0568573	2.83528	10.4714	0.373992	1.56297	11.3814	8.12403	0.218559	0.714529	0.10794	0.403931	0.527954	0.270004	0.208801	0.340088	0.244019	0.0202137		0.0500923	1.02123		0.0625251
	0.261963	3.52399	8.94879	0.722852	1.06498	0.436016	5.6596	5.54762	0.209311	3.0013	3.63639	1.98676	0.142209	0.245406	0.731497	4.09399	2.06	0.0821991	0.176208	0.151978	0.143982	0.11165		0.151558	0.595555		0.0107786
	0.16803	4.87201	4.30729	2.36671	0.15482	0.45977	4.12932	8.00509	0.200895	1.94063	0.465504	1.66078	0.142319	0.395402	0.0638566	2.90601	3.16803	0.0042038	0.354187	0.052002	0.332001	0.360074		0.0178787	0.600408		0.118806
	0.257996	2.95996	2.72093	1.57727	0.544517	1.01853	0.98039	1.29374	0.188688	1.1461	6.90019	1.48845	0.0601902	0.11151	0.0621621	7.31604	3.38485	0.150002	0.588989	0.421997	0.0880127	0.178469		0.0545667	0.171483		0.0829034
	0.130005	1.90399	15.1254	18.9989	0.641526	0.186079	0.353627	2.90982	0.313337	0.0451304	5.58607	0.498989	0.124793	0.624724	0.309065	0.715942	0.888174	0.0793991	0.28479	8.62402	0.138	0.0329426		0.114043	0.170124		0.0724787
	2.76196	0.538025	9.71377	10.9298	0.341689	0.35616	0.212164	1.97133	0.435972	0.0854163	7.3688	1.59867	0.153953	0.796337	0.107032	0.16394	0.157041	0.0503998	0.267792	8.24207	0	0.0196863		0.0475474	0.131237		0.132565
	4.04999	0.16803	3.63262	4.32671	0.256202	0.646017	1.56773	22.3444	0.411267	0.380635	6.02666	0.47603	0.249436	0.58427	0.0730183	6.96802	2.23228	0.181999	0.85141	0.0340576	0.10199	0.15132		0.0184207	0.0684304		0.171598
	3.06201	0.0459595	6.37604	11.307	0.214993	0.378265	40.5922	10.0886	0.854956	0.0725342	17.8882	2.71749	0.160469	0.0519832	0.445402	6.90002	1.01649	0.608604	0.612	0.297974	0.865997	0.125062		0.0760733	0.201285		0.0568624
	11.962	0.374023	7.61167	4.32568	0.518455	0.355764	5.48427	12.5306	0.228016	0.211199	2.3474	8.65089	0.459986	0.381051	0.164821	0.145996	7.29897	0.369804	0.382202	0.0780029	0.798004	0.149122		0.0722188	2.02097		0.0304584
	6.19	0.200012	1.55815	3.37451	0.155792	0.134959	1.03539	3.33603	0.363825	0.18636	0.172411	2.83737	0.185294	0.189825	0.0411422	0.0300293	8.15404	1.45573	0.221191	0.206055	0.332001	0.425546		0.0655375	1.40265		0.0680338
	2.44196	0.0419922	10.2245	1.65895	1.12495	0.4147	12.7881	2.2017	0.161921	0.222185	0.400069	5.059	0.268342	0.376669	0.066219	0.709961	1.19946	1.09881	0.62999	3.19439	0.0280151	0.0515852		0.0475204	0.656943		0.063905
	1.48999	0.962036	4.84222	2.02341	1.01131	0.207477	9.9655	1.028	0.32621	0.397199	2.49352	1.46255	0.204396	0.394864	0.29749	6.30603	0.188302	2.03258	0.825409	7.89997	0.738007	0.0709127		0.0101446	3.01066		0.0260765
	0.895996	1.08203	12.0003	3.59558	0.883714	1.95604	3.86093	1.00652	0.21961	0.150358	17.4256	0.989078	0.322016	0.503819	0.108137	0	1.02391	1.5945	0.511795	3.994	0.679993	0.361862		0.0788158	1.75089		0.0538249
	0.252014	0.0239868	3.18834	0.304186	0.106025	1.12167	3.78034	1.23847	0.414869	0.325354	0.046507	0.678044	0.110448	0.453479	0.124491	8.33997	0.243432	0.507	0.0598145	16.9188	0.0639954	0.301318		0.087208	23.2601		0.105252
	0.929993	2.67999	2.33697	0.718583	0.4133	2.17849	4.38813	7.56664	0.10841	0.461904	2.96675	0.194341	0.1816	0.187923	0.238532	3.89197	0.947888	0.0920029	0.87381	1.4312	0.205994	0.0638448		0.0344081	2.39569		0.0780928
	5.43023	0.390015	1.27073	1.00636	0.174937	0.738365	2.724	25.1173	0.0917531	0.0152031	12.8207	0.913959	0.18929	0.211065	0.0617693	4.448	1.44644	0.0833969	0.592804	0.658195	0.73999	0.284783		0.024173	1.44954		0.0635143
	7.73299	0.507996	3.21973	2.21363	0.250491	3.08203	2.43198	8.39783	0.130617	0.0959778	1.30417	0.83138	0.0635556	0.336484	0.103812	0	4.73111	0.411598	0.9478	9.18281	0.25	0.200605		0.062277	1.16103		0.0821904
	8.80054	0.81604	3.44072	11.8923	0.121644	0.168818	2.272	31.7416	0.292692	0.380193	0.212658	0.944816	0.168414	0.393649	0.173565	0	8.37788	0.4258	2.18741	8.3654	0.0039978	0.17757		0.0573029	0.182607		0.0837679
	6.6373	4.87396	22.8115	0.947998	0.13604	0.161025	2.82202	4.95882	0.0660097	0.103267	1.07524	0.445491	0.316891	0.0882157	0.211387	0	6.92546	0.189201	0.47879	0.944	0.0280151	0.27609		0.0156217	0.621082		0.0375698
	2.43188	6.32605	7.2274	0.797974	0.445626	1.52834	14.9485	2.10911	0.17145	0.612552	0.657737	0.105913	0.165742	0.685483	0.21802	0	13.999	16.8419	1.9352	4.03764	0.291992	0.744035		0.0693228	0.682431		0.0432682
	1.71669	2.06598	2.13199	0.15802	0.223345	0.31426	2.57926	0.865462	0.26786	0.677223	2.04182	0.419996	0.0503595	0.161613	0.171636	0	4.24112	3.55643	0.4608	3.34175	0.0279846	0.293264		0.0680039	0.393529		0.046507
	0.817993	1.85199	2.45983	0.135986	0.531411	2.38011	0.764332	0.807368	0.211271	0.541556	0.530153	0.365758	0.158794	0.14812	0.19547	0	0.871432	5.51574	0.259613	1.82833	0.0679932	0.130636		0.0950665	0.761956		0.00848065
	6.20398	1.534	1.67825	0.539978	1.39944	1.8575	13.1911	1.31914	0.218385	1.07037	0.180394	0.577988	0.0496634	0.384117	0.068023	0	2.431	0.202791	0.0162048		0.328003	0.457401		0.19925	0.721153		0.0765562
	4.55396	0.384033	20.9739	0.697998	0.2502	0.570948	11.4609	28.9757	0.107544	0.55623	0.32558	0.522163	0.0311388	0.0466377	0.1835	0	4.16005	1.47664	0.538193		0.649994	0.0766344		0.0646148	0.650953		0.0660982
	2.76605	0.82605	8.41266	0.618042	0.291209	0.403067	2.94102	12.48	0.284244	0.607306	0.493784	0.220453	0.312034	0.076421	0.10742	0	3.66318	0.517076	0.255386		0.339996	0.131663		0.0948495	1.50079		0.0821033
	3.95001	2.646	7.02879	0.449951	0.696425	0.999791	2.73771	3.698	0.298719	0.1126	0.763057	0.471835	0.0632446	0.13322	0.128289	0	4.25253	1.36501	0.455612		0.0700073	0.234609		0.101383	0.682545		0.0156217
	4.25201	11.448	0.873805	0.726013	0.362049	2.15331	3.06369	0.742004	0.590905	0.532351	0.461396	0.542065	0.219473	0.0368348	0.349999	0	2.62099	2.11643	0.0172119		0.052002	0.15584		0.0644212	0.537814		0.127972
	4.056	3.13995	3.2211	1.41003	0.221897	0.236557	10.9642	0.882019	0.120806	0.300679	0.253844	0.643982	0.250511	0.219708	0.13791	0	1.43105	2.68184	0.521606		0.149994	0.390552		1.00424	19.1704		0.107633
	0.881989	0.619995	3.57518	0.470032	0.510702	0.626229	10.9178	0.0559998	0.466469	0.267273	0.605303	0.264062	0.309561	0.130427	0.137773	3.94604	17.1142	2.99077	1.0658		0.00198364	0.411182		0.489525	4.04851		0.0660095
	0.523987	0.299988	0.900031	0.287964	0.34606	1.02073	3.86671	0.825989	0.13791	0.268979	0.484309	0.068084	0.039498	0.270903	0.281302	3.94604	3.30581	4.8289	1.44141		0.026001	0.637059		0.410815	13.597		0.107711
	0.144012	0.104004	2.30585	0.33197	0.0828607	0.88807	1.33458	0.118011	0.258968	0.264638	20.3504	0.35598	0.0924238	0.413034	0.120838	1.14001	9.69549	1.82594	0.426605		0.496002	0.0977425		0.997663	1.08835		0.247311
	0.531982	0.242004	2.86022	0.115967	0.102031	0.986738	2.36801	22.5926	0.195245	0.0382217	3.05588	0.48524	0.288048	0.534743	0.103771	1.14001	18.6916	5.25155	1.1586		0.0960083	0.11021		0.342817	3.36521		0.122145
	0.134003	0.223999	4.72687	0.28595	0.0965124	6.06453	7.94553	2.87151	0.0987676	0.164575	1.69796	1.03203	0.140564	0.295093	0.138059	0	7.69521	3.76964	0.973999		0.417999	0.721735		7.24134	1.00848		0.147953
	0.135986	3.54999	16.5963	0.118042	0.298422	0.407835	3.05504	1.39328	0.163807	0.082388	6.23961	0.936828	0.0345188	1.03136	0.06527	0	0.792213	2.41894	1.36699		0.0140076	0.0219249		7.95607	0.86334		0.146158
	0.634003	2.77399	5.3325	0.119995	0.0928191	0.398429	1.61299	1.47762	0.168994	0.22209	1.87047	0.540347	0.121711	0.247403	0.253314	0	11.495	1.26915	0.834808		0.596008	0.436234		7.47665	9.70533		0.124291
	0.261993	1.49402	9.52304	0.247986	0.0804542	0.111831	5.30785	1.08777	0.205728	0.320526	3.32113	1.08978	0.134675	0.924047	0.253983	0	10.6097	0.325503	0.75		0.744019	0.564332		0.412074	2.77131		0.0417383
	0.453979	1.02203	10.2148	0.202026	0.178154	0.377718	5.30245	1.55468	0.290064	0.193479	2.139	0.72073	0.0228031	0.29356	0.0866065	0	2.41741	2.33277	0.652191		0.138	0.362492		0.301947	1.70349		0.119362
	9.98804	4.4523	4.35836	0.267944	0.0291044	0.180679	0.7501	1.53918	0.399035	0.265694	3.97004	0.526816	0.180171	0.0580163	0.237473	0	4.42033	0.565989	3.58822		0.526001	0.0663253		0.27857	0.256762		0.0601326
	3.55396	3.58528	6.65316	0.00195312	0.0984906	0.30616	3.85466	2.25938	0.41332	0.31046	11.6518	1.27766	0.116397	0.0703368	0.156823	0	2.2322	1.33926	1.14371		0.934021	0.22654		0.396399	0.416641		0.0831937
	2.22803	2.81583	17.8035	0.139954	0.0601481	0.473206	19.2468	12.6658	0.244337	0.197775	4.58796	1.11009	0.075146	0.696137	0.213578	0	1.01072	14.1502	4.23102		0.402008	0.0668799		0.200815	1.56698		0.114233
	1.45398	1.02997	9.96677	0.0280151	0.140334	0.264038	6.33355	0.936035	0.184413	0.374981	1.55766	0.45484	0.449735	0.855046	0.279352	0	0.52926	3.4153	3.75371		0.0559998	0.283284		0.0930141	21.6851		0.204334
	0.372009	0.217684	13.565	0.00402832	0.118463	0.316803	3.84601	0.469971	0.374515	0.337742	3.03378	0.647572	0.720046	2.06757	1.57541	0		5.19593	0.547374		0.373993	0.220296		0.212781	9.92641		0.152413
	0.0360107	0.292825	12.1292	0.0839844	0.143621	1.55621	3.50999	1.57202	0.251468	0.248006	2.95846	0.0608168	0.0810405	1.85932	2.27684	7.15198		2.51321	1.16013		0.385986	0.0716701		0.160476	3.94729		0.131533
	0.747986	0.455745	7.8913	0.0280151	0.221782	0.766553	2.61706	0.48999	0.43202	0.480338	1.79011	0.254915	0.28207	1.42378	1.04652	0.135986		6.06026	0.282757		0.313995	0.084198		0.282974	2.79145		12.7205
	0.881958	2.23674	0.378193	0.0219727	0.101644	0.0573029	7.99347	1.54589	0.204877	0.581733	1.47268	0.119075	1.01025	1.26319	0.754101	0.700073		0.522916	1.53479		0.0379944	0.347455		0.261291	3.70765		1.99004
	0.0120239	2.62406	1.09075	0.208008	0.502865	0.065593	2.85066	5.78065	0.7273	0.00998536	0.794923	0.47156	0.645176	14.6394	0.877715	0.324097		0.952516	0.378399		0.346008	0.480307		0.380532	0.661673		1.41506
	0.161987	7.14731	7.45971	0.0840454	0.0706891	0.658264	3.15873	10.4517	0.628921	0.200053	8.05405	0.297337	1.6926	2.02915	0.557532	0		3.4818	2.31565		0.328003	0.127938		0.521884	0.901009		2.34448
	0.131958	5.19266	2.42163	0.10199	0.362088	0.0762238	8.68366	3.95894	0.21001	0.299942	6.56552	1.30114	0.515332	0.609891	1.59383	0.3479		2.02938	8.96721		0.227997	0.200722		0.23134	0.618011		0.798044
	0.175964	4.1624	2.23958	0.135986	0.197585	0.555621	3.80832	2.98415	0.345407	0.165742	7.84757	0.0925944	0.29051	2.00599	0.544427	6.776		1.74076	4.87378		0.0679932	0.203583		0.130761	0.355988		0.956008
	0.0319824	10.5585	14.7026	0.349976	0.153088	0.109075	2.1798	12.4444	0.432669	0.118049	13.2254	0.710855	0.594418	1.23446	0.804888	7.65002		31.3269	3.18486		0.282013	0.203558		0.246132	0.279999		0.336881
	0.314026	3.45932	3.6701	0.184021	0.134139	0.734978	5.45078	16.6146	0.229892	0.312977	1.71857	1.26812	1.31478	0.707618	1.1395	0.335938		5.31627	0.512308		0.372009	0.406286		0.0974105	12.3366		0.244765
	0.0419922	4.57026	3.95843	0.107971	0.142685	0.36753	4.07395	3.62201	0.166123	0.0952468	4.56188	1.35794	1.76226	2.64795	3.2647	6.50598		1.5666	3.08502		0.052002	0.110229		0.13352	4.9066		0.0892852
	0.636047	9.54416	2.65008	0.132019	0.427203	0.419276	10.7641	2.07202	0.0930897	0.0628144	3.58874	0.0932963	2.76061	2.41993	6.22776	12.5601		0.678963	1.32318		0.313995	0.117365		0.0181177	16.5019		0.0765712
	0.450012	1.65173	15.5643	0.186035	0.236386	0.67009	1.61335	1.078	0.372645	0.292496	8.33814	1.54924	15.3279	8.65652	6.81969	6.38		0.461789	3.00934		0.0740051	0.208462		0.220737	5.45183		0.386705
	0.537964	0.932268	15.4717	0.135986	0.463868	0.287169	1.39518	1.80798	0.314032	0.100199	9.34909	1.14727	1.69873	6.34032	2.41481	0.36792		0.413949	3.26069		0.343994	0.160791		0.211844	1.44092		0.416096
	0.798035	3.04843	3.50941	0.348022	0.105597	0.436416	2.55824	2.17004	0.211072	0.101978	1.10158	0.0215572	4.07898	0.430849	0.95073	0.752075		0.536161	0.547514		0.431976	0.306534		0.248413	1.2983		0.675105
	0.664001	2.06619	5.7964	0.0180054	0.167327	0.0820504	7.50777	0.876038	0.144483	0.191063	0.821638	1.29376	1.41216	0.845707	4.24728	0.69397		0.498402	1.15576		0.173981	1.15061		0.224277	0.904684		0.377725
	0.971985	1.01961	5.41805	0.174011	1.2676	0.108188	18.2302	4.26674	0.284333	0.026859	5.72766	2.21304	21.7123	0.714168	7.25037	7.99402		0.472024	0.700617		0.0599976	0.660225		0.185263	2.79402		0.253213
	1.00201	0.48442	2.74454	0.0839844	2.69305	0.833975	0.376007	12.9322	0.326381	0.153132	5.68107	1.05687	7.12257	0.0694413	4.7735	8.59607		0.343049	1.10851		0.019989	0.215743		0.476692	2.2178		0.139616
	0.484009	1.56711	2.38892	0.0759888	0.181574	1.93922	8.47198	0.884623	0.176102	0.243652	17.4201	0.114031	1.95855	1.6575	6.30981	9.00793		0.946072	0.383981		0.428009	0.203618		0.0762262	0.981834		1.11685
	0.026001	0.886789	3.87535	0.0119629	0.695537	0.215114	2.698	2.80692	0.511513	0.163509	9.20942	2.54133	2.3586	0.439462	5.24266	9.59399		0.445141	1.50356		0.359985	0.693147		0.121338	0.227899		0.527167
	0.0979614	5.73653	2.04566	0.0700073	2.54288	0.32306	4.11401	10.2275	0.098817	0.20008	1.15941	3.52485	25.3342	0.235966	2.96205	0.689941		0.586933	0.711825		0.170013	0.803657		0.340456	1.89678		0.539791
	0.0840454	2.44648	16.658	0.0960083	2.23325	0.145817	24.892	5.55911	0.0608268	0.1716	3.26513	2.23805	12.6233	0.457413	3.61164	7.32007		0.280631	0.454467		0.122009	3.1688		0.43705	1.40518		0.286107
	0.488037	1.37624	0.754241	0.0740356	0.634876	0.963637	1.76398	5.39638	0.165639	0.0588411	6.60198	0.796377	4.08188	1.08585	0.967015	16.164		0.534354	12.205		0.274017	1.25655		0.255351	2.32794		0.084863
	0.299988	13.127	1.38993	0.0240479	0.599972	0.880826	1.52802	2.32843	0.147084	0.30554	0	1.16459	4.4063	14.4001	2.97137	2.88693		0.497185	2.81899		0.0280151	14.4805		0.0102104	2.25429		0.21697
	0.0739746	10.7996	5.20027	0.0620117	1.08773	1.48206	1.646	1.41359	0.326932	0.334646	1.67801	9.72706	20.6252	3.97548	3.4425	1.87193		0.202647	3.40242		0.141998	14.0067		0.182588	0.572139		0.198159
	0.221985	12.023	23.2345	0.320007	1.49293	0.315374	6.2545	5.87	0.294553	0.151628	1.67801	1.56715	0.588013	4.47031	1.76104	26.0407		0.325593	1.0886		0.354004	4.87043		0.511788	0.510512		0.326499
	0.612	13.0782	4.34708	0.00799561	11.2903	0.228665	9.46302	14.966	0.800037	0.114561	0	0.968328	0.0679932	1.31101	5.54806	10.9796		0.636864	1.42922		0.35199	8.76129		0.709225	1.58061		0.154246
	0.409973	12.4158	14.2866	0.00402832	1.86828	4.03447	3.50657	8.94515	0.356412	0.144069	0	2.00574	14.5773	1.39022	5.76628	2.18494		0.189016	1.61138		0.130005	1.37609		0.270689	0.770685		0.141137
	0.0540161	3.55566	12.4849	0.0700073	0.769699	2.67104	4.31266	2.20395	0.386381	0.122255	0	1.72125	10.5588	6.57531	2.71781	27.8601		0.284789	2.3035		0.134003	0.279283		0.352949	0.407194		0.292667
	0.833984	10.2113	4.88893	0.186035	1.84338	19.7895	1.34092	1.34435	0.48781	0.241658	0	0.898258	0.145996	10.4357	3.04603	14.4587		0.320881	12.5833		0.282013	0.353107		0.115576	0.627969		0.281203
	0.664001	12.8104	12.6459	0.156006	3.6318	6.20209	3.95199	1.97797	0.198606	0.438538	7.54001	0.730166	0.150024	0.959699	4.07975	1.51823		0.126099	4.06243		0.167999	11.8103		0.198042	0.39919		0.693854
	0.838013	2.56601	3.54402	0.0439453	6.31339	0.829375	6.59786	3.862	0.272674	0.254786	15.2573	0.191564	0.701965	18.6282	3.0787	1.74398		0.322157	3.76809		0.105988	4.2882		0.101967	0.61794		1.02976
	1.146	2.15226	16.788	0.132019	5.15518	1.20592	4.06544	9.57993	0.495595	0.179299	7.32797	0.228756	0.764038	20.7919	2.09987	2.39131		0.107977	2.35556		0.350006	8.2504		0.129247	0.777572		0.199006
	0.065979	15.7016	16.9436	0.09198	22.7722	3.82216	2.90581	6.09161	26.2385	0.148654	2.08203	0.34617	9.01794	9.35523	4.48219	1.74814		0.491398	1.56211		0.317993	1.5872		0.217685	0.262752		0.152418
	0.286011	2.08648	12.9191	0.157959	11.4002	3.31908	1.35135	7.30715	26.2337	0.387153	0	0.262054	1.55005	9.443	6.70173	3.52649		0.453654	0.681714		0.404022	0.286999		0.532204	1.04181		0.0879974
	0.0960083	11.4307	7.39328	0.0479736	2.89177	0.859037	1.42367	3.85885	2.68201	0.0943942	0	0.0760955	1.59399	1.07365	2.27226	4.87758		0.267987	0.413472		0.289978	0.6924		0.100499	1.57859		0.442006
	0.529968	5.17482	13.9613	0.221985	10.4548	1.96101	6.55912	2.75235	0.116028	0.028621	11.7061	0.482061	11.7551	5.53411	0.982375	2.25315		0.611522	0.549993		0.301971	1.1406		0.276029	0.968494		0.542437
	0.635986	9.04899	4.02028	0.0799561	1.65198	5.26004	15.6928	3.09493	1.302	0.280936	10.9399	0.744762	9.94161	2.41799	1.30339	0.702405		0.149419	0.503384		0.0379944	1.96245		0.56461	0.716849		0.0266801
	0.565979	1.73049	12.1204	0.039978	2.474	13.4272	2.47823	3.34968	1.104	0.239699	0.930316	0.279467	14.2258	1.63875	1.48079	0.753833		0.334581	0.812396		0.115997	0.0937761		0.372551	1.13869		0.108701
	1.06995	11.5058	13.4404	0.135986	5.65399	3.81659	5.48947	15.3259	0.48999	0.00893936	1.66938	0.676256	5.68182	8.19694	1.44501	0.448352		0.416068	1.13949		0.29599	1.42733		0.260501	0.290786		0.113512
	1.47797	4.06026	3.26785	0.0720215	11.9248	17.8999	4.02841	14.071	0.00402832	0.243215	1.54218	0.809528	19.0731	4.11087	0.786039	0.917613		0.143048	0.371447		10.3676	4.20724		0.417804	2.64254		0.684388
	0.794006	1.9792	2.41994	0.052002	6.50512	3.00456	6.24369	6.08412	0.17395	0.407966	0.444851	1.17689	2.5955	3.01908	0.915485	0.34625		0.156484	0.68737		1.08177	5.65946		0.225238	0.368328		0.455317
	0.372009	8.67838	20.3234	0.0200195	0.280029	0.885996	3.02736	2.05696	0.468018	0.0170733	1.06344	0.952151	4.17518	2.24294	1.10293	0.345359		0.320693	1.23218		0.482038	11.5444		0.293148	0.217377		0.168348
	0.585999	0.417241	4.73565	0.0640259	0.135986	1.71239	2.45274	17.7922	0.114014	0.163657	6.40799	2.45711	5.24059	0.791992	0.990523	0.667525		0.103951	0.969861		1.7766	16.2002		0.196859	2.32877		0.108069
	0.0759888	1.42219	4.17753	0.177979	21.2735	2.40635	0.89745	9.99683	0.246033	0.331098	24.1084	0.703314	4.07203	4.94858	1.00508	0.597681		0.256835	0.409816		8.02566	14.5086		0.110062	1.94186		0.53572
	1.008	0.661753	9.95511	0.106018	11.1689	0.706064	0.430027	7.56275	0.0879517	0.188553	4.64197	0.233447	20.7341	0.963739	0.404991	0.289397		0.278778	0.438389		1.86126	3.76125		0.04536	2.04759		0.787651
	1.20398	0.320847	1.34253	0.286011	2.60911	3.77255	9.48511	0.634115	0.355957	0.100003	2.21706	0.293532	0.201996	5.52581	2.4947	0.669056		0.148729	0.566937		1.00097	1.74974		0.597995	1.84488		0.588486
	0.593994	0.321508	5.92386	0.143982	0.680765	3.0834	0.833909	19.3894	0.0420532	0.262055	7.20341	1.09014	0.302002	5.32725	0.395645	1.10059		0.260931	0.228212		0.676635	2.29707		0.620456	0.4432		0.0994521
	0.476013	1.07726	15.3254	0.304016	1.04822	5.7993	0.391466	26.0565	0.615967	0.0325369	4.51544	1.24312	6.75345	1.45491	0.130689	1.36042		0.110264	0.375333		9.1206	6.08482		0.306761	0.340434		0.20424
	0.0620117	0.716142	2.64055	0.152039	3.25652	5.90073	0.448809	15.3794	0.976013	0.284055	3.86962	0.311856	10.1247	1.09871	0.340159	0.548062		0.258836	0.400037		3.63739	4.24331		0.464809	0.924339		0.298379
	0.280029	0.789356	10.2	0.0160522	20.39	0.687633	15.7103	12.2716	0.328003	0.817392	4.06264	0.772345	8.92312	0.501927	0.301635	0.294557		0.244348	0.619692		0.2356	1.43376		0.200948	0.510817		0.112602
	0.153992	2.08853	0.638009	0.09198	13.4693	3.26624	10.4384	1.16001	0.891968	0.857609	9.0937	8.16991	3.46685	1.14302	0.123913	0.45346		0.281457	0.464674		0.103401	0.754164		0.132335	24.3998		0.561168
	0.116028	4.04581	14.9183	0.226013	7.09187	2.6359	7.6323	19.8715	1.03601	0.596835	3.82822	0.138581	3.14824	0.676841	0.277105	0.266111		0.114635	0.0904062		0.966599	11.0117		0.339207	2.12924		0.260082
	0.252014	2.60931	4.43145	0.252014	21.302	1.20228	3.66765	22.1616	1.00598	0.409894	4.49546	10.416	1.5188	1.23708	0.131023	0.241912		0.207423	0.0845601		0.737	10.4004		0.519764	2.06023		0.734998
	0.919983	3.21945	11.6833	0.0980225	3.44015	3.09919	1.3106	7.35362	0.279968	0.829336	2.21103	9.58203	4.89874		0.0281721	0.0660402		0.136772	0.208761		0.9702	7.08404		0.778458	30.5568		0.0812046
	0.85199	3.68946	4.37833	0.185974	4.11801	0.646431	3.97814	2.00296	1.698	0.912514	3.38367	1.86194	34.4276		0.118684	0.308871		0.113088	0.216362		27.354	7.99679		0.211785	3.35017		0.292641
	0.223999	18.3909	0.306885	0.0440063	16.7122	2.40474	4.31251	4.82782	0.461975	0.8826	5.43423	2.78003	3.45106		0.158653	0.174644		0.0863028	0.319749		6.64567	0.57334		0.103264	0.104494		0.575539
	0.197998	4.91794	2.85402	0.169983	9.68871	1.48375	3.46868	4.26265	0.0179443	0.529412	5.02983	2.37195	2.62385		0.193117	0.196306		0.154633	0.204357		5.6772	2.04783		0.0956137	0.575105		0.49212
	0.497986	5.40637	5.01196	0.0939941	16.211	1.51718	5.7998	13.4882	0.937988	0.653893	9.48164	6.63573	10.484		0.0813005	0.359132		0.390597	0.224761		4.83924	0.959019		0.140803	0.0588311		0.412364
	0.35199	6.0969	1.68201	0.14801	2.16405	0.340835	7.37165	10.7532	0.309998	0.567399	0.466229	5.86568	6.63078		0.33661	0.796609		0.283572	0.30187		8.48169	4.55423		0.14493	2.74661		0.111881
	0.531982	5.66261	2.17401	0.052002	6.85442	0.647604	10.936	20.379	2.59003	1.05494	12.3535	0.352264	8.0512		0.226445	1.90869		0.184658	0.101714		3.08557	1.6508		0.520986	1.03329		0.0581389
	0.367981	8.9607	3.98395	0.225952	18.8828	0.503994	2.27763	13.6239	1.328	0.779064	4.79895	1.08369	4.34417		0.110458	1.3182		0.127258	0.193262		3.68955	1.73869		0.097634	2.49211		0.347903
	0.458008	21.9094	0.406006	0.107971	2.04263	1.90624	13.4435	11.1024	0.0780029	1.07055	6.96002	3.08474	4.10672		0.0483754	0.536014		0.15233	0.375138		3.01697	1.56373		0.110131	3.79213		0.198929
	0.0640259	18.1594	3.64404	0.124023	1.95975	1.30839	5.4561	5.6281	0.828003	0.625398	4.34998	2.16728	8.36745		0.056673	0.228113		0.251942	0.181091		2.69776	1.73802		0.211224	2.04872		0.306025
	0.695984	7.0837	1.80396	0.186035	2.32812	4.65912	1.73602	10.4595	0.323975	1.547	13.2954	1.47681	5.6735		0.229875	0.313968		0.268633	0.0820938		2.38669	11.2824		0.0918097	1.01082		0.21206
	0.992004	1.73169	5.20404	0.287964	4.86003	2.70324	28.4565	4.99273	0.0359497	10.876	2.66636	1.62804	1.01237		0.223447	0.274581		0.0942509	0.0361053		1.83251	3.75059		0.263014	1.99114		0.110633
	0.782043	3.49284	3.73999	0.10199	4.63331	2.0889	1.83722	17.251	0.494019	1.40901	0.724792	2.03926	0.814225		0.103814	0.306096		0.171749	0.273909		2.61027	2.9663		0.186082	22.6906		0.239423
	0.366028	1.37314	0.0939941	0.0419922	1.67681	18.0769	1.21761	8.6927	0.226013	1.49707	0.984619	1.43906	11.3158		0.140186	0.221995		0.106999	0.0762509		1.83455	1.5538		0.168112	1.17769		0.326826
	0.494019	2.51278	9.26539	0.0980225	2.27004	11.1664	1.25155	5.36722	0.450012	0.218387	3.26858	1.74394	3.46244		0.240679	0.150387		0.0963943	0.773075		1.4471	1.92399		0.111172	0.935964		0.287793
	0.164001	1.24495	1.81306	0.0960083	17.9277	27.2747	1.1887	9.74381	0.0360107	1.07645	13.8658	0.954858	4.324		0.0560666	0.209376		0.0192432	0.286508		1.87446	8.36549		0.140512	9.48405		0.522392
	0.0739746	0.700943	1.85392	0.226013	3.08991	0.130067	1.66805	9.81413	0.470032	5.00517	1.772	0.65087	10.7278		0.597491	0.123222		0.277448	0.287667		1.54017	11.2761		0.252152	1.94622		0.208104
	0.0980225	1.06445	3.6685	0.165955	1.46204	28.9784	0.344106	8.74422	0.244019	5.80031	0.559998	0.209393	2.96002		0.667153	0.157127		0.0628919	0.127411		1.66421	4.86599		0.0903664	0.566111		0.1534
	0.107971	0.239616	0.627991	0.369995	1.95197	11.659	0.282632	6.02577	0.281982	0.903282	0.247986	0.0698623	4.534		0.448321	0.107435		0.359415	0.24672		1.48308	1.90307		0.237106	0.632287		0.0128111
	0.265991	0.103477	1.578	0.134033	0.543945	8.6245	2.41421	1.32547	0.761963	0.331874	1.87802	2.12903	5.67398		8.24966	0.266293		0.176566	0.241055		1.51534	0.856007		0.137875	0.0482123		0.566562
	0.226013	0.338379	8.79676	0.105957	10.8799	3.16492	6.39248	1.22002	0.57196	1.18674	0.829987	1.24286	5.61198		1.10432	0.343652		0.190035	0.127867		1.2741	7.5008		0.075276	0.946184		0.226883
	0.362	0.216484	4.16816	0.0460205	10.002	5.19717	1.88496	1.74963	0.172058	0.199563	1.75998	0.699951	3.64342		6.94357	0.351137		0.354689	0.134739		1.256	0.474108		0.153068	14.1652		0.361084
	0.314026	0.127911	15.4495	0.143982	0.526001	11.3262	3.02692	3.45776	0.203979	0.745212	5.40002	0.559937	0.636248		4.74714	0.328945		0.05873	0.512215		1.40769	1.51392		0.351456	0.641104		0.173098
	0.346008	0.311409	18.072	0.0899658	1.69	5.51915	2.91186	0.574275	0.40802	1.54757	4.646	0.167969	2.23563		0.27968	0.118729		0.0776254	0.637259		1.06599	1.75776		0.136035	0.622492		0.266554
	0.104004	0.0944369	6.93402	0.0960083	0.192017	10.6825	2.87905	1.34437	0.700012	1.34268	2.28	0.255981	0.319409		0.448444	0.932176		0.146006	0.200387		1.05554	1.38767		0.212376	1.40591		0.221305
	0.15802	0.123701	1.94	0.0740356	0.573975	0.444345	6.81181	3.46321	0.0840454	9.89434	3.37455	0.475952	0.469774		0.581944	0.659762		0.263664	0.252695		1.03176	35.1769		0.471631	0.820505		1.72692
	0.94397	0.215883	12.1672	0.141968	5.90223	2.976	9.65778	12.5906	0.124023	2.69427	12.0299	0.335938	0.819838		0.576219	0.169793		0.227787	0.225333		0.616728	0.749979		0.816938	10.6234		0.426295
	0.616028	0.236244	7.69967	0.0700073	3.00379	18.0829	2.61516	14.2246	0.617981	3.53717	6.04252	0.745972	0.886596		1.50107	0.0681034		0.227126	0.630021		0.695844	13.7516		0.689065	0.441948		0.515564
	0.252014	0.168294	1.95465	0.14801	2.88996	2.12695	4.80002	1.6276	0.340027	9.53174	5.26011	0.0780029	1.127		7.78384	0.452243		0.195074	0.153693		1.04475	12.9528		0.185392	1.06384		0.464418
	0.682007	0.0457176	2.95042	0.328003	2.12994	2.49695	1.01075	0.857929	0.427979	0.790431	3.67631	0.208008	0.818193		0.691662	0.617251		0.342045	0.194373		0.965025	7.30283		0.500092	0.85321		0.751175
	0.216003	0.117405	5.48662	0.109985	8.42999	1.02429	0.926112	2.74799	0.233948	5.26227	0.637645	3.75598	0.661888		0.171234	0.802575		0.108815	0.718769		0.805181	7.71506		0.270915	0.639406		0.414161
	0.685974	0.091773	1.92951	0.205994	0.972046	26.8406	2.32746	7.75201	0.362	0.442855	1.09617	0.621948	2.43963		0.58205	1.02843		0.106073	0.274886		0.64499	3.37413		0.196888	0.453083		0.17773
	2.00397	0.252022	2.54752	0.182007	2.64795	1.26261	2.74365	15.2963	0.417969	11.9606	0.172044	0.313965	0.32141		0.58883	0.968414		0.287438	0.394645		0.762672	6.60246		0.224334	0.164515		0.199877
	1.37	0.204218	1.49144	0.188049	0.961975	1.54717	1.51372	14.0085	0.00402832	1.68165	0.753923	0.868042	0.473133		0.702478	0.418483		0.108005	0.479827		0.659618	14.4102		0.165334	0.745257		0.465629
	1.61798	0.400113	1.30144	0.172058	0.228027	1.35301	23.4113	8.82089	0.57605	0.838141	0.513634	3.48074	0.227641		1.39284	0.397286		0.211245	0.281984		0.414328	2.71805		0.0766651	0.208943		0.25494
	1.422	0.287513	5.88036	0.338013	2.10999	1.34046	4.54113	1.99115	0.548035	0.147146	1.12451	0.528666	0.218077		1.83614	0.718062		0.0965899	0.335387		0.842758	2.98607		0.048067	0.37353		0.543616
	0.436035	0.342384	5.23149	0.00604248	2.05417	1.42014	3.1658	3.12305	0.287964	1.38905	2.02468	1.23174	0.0672421		12.3973	1.03524		0.16262	0.631042		0.62641	3.32811		0.153254	0.664311		0.6611
	0.0939941	0.103664	3.46177	0.200012	9.31354	23.2701	15.8918	14.5652	0.17804	11.9192	7.40808	5.37175	0.346169		0.980983	0.234564		0.202035	0.524196		0.552885	5.21424		0.362269	0.618957		0.118094
	0.690002	0.164069	0.527516	0.0880127	12.21	1.50396	7.17617	8.12382	0.0239868	0.481814	2.3479	9.51712	0.247282		1.28809	0.560659		0.163082	0.013264			1.03982		0.0704624	0.407557		0.0300663
	0.747986	0.395246	4.68612	0.208008	2.99799	2.18106	7.20404	7.27201	0.122009	0.205391	2.39197	4.56786	2.63687		4.70149	0.434154		0.0999127	0.601825			2.17006		0.122811	0.0545119		0.174632
	0.506042	0.540871	1.41941	0.0939941	1.15399	8.69364	0.848821	3.74035	1.08997	0.137939	3.93201	0.55101	5.64361		1.27065	0.73392		0.023583	0.482423			1.00974		0.282042	0.727621		0.224722
	0.09198	0.482217	4.90802	0.157959	0.421997	0.179006	6.02244	16.8883	0.630121	0.874002	1.474	5.23527	4.14454		1.18796	1.88403		0.233709	0.369701			2.22545		0.228544	0.761905		0.139284
	1.22998	0.317108	6.93565	0.00201416	1.08203	0.848174	3.68857	0.22998	26.8025	0.413791	13.6468	1.0692	1.66298		1.94352	5.27656		0.177511	0.668805			1.65562		0.707003	0.25558		0.169803
	0.653992	0.414079	2.9467	0.130005	0.283997	1.19806	15.4719	7.67801	26.5596	0.978891	0.705643	0.217684	2.55769		1.7991	9.70663		0.0791646	0.866338			8.88217		0.644765	0.803114		0.382738
	1.22198	0.900682	2.64401	0.218018	0.914001	15.3588	2.72532	6.83801	1.32024	0.436321	2.58517	5.06509	3.9287		0.598396	2.97384		0.227256	0.490829			0.747589		0.0791087	0.174639		0.272627
	0.513977	0.177255	12.9472	0.130005	1.04999	10.9768	2.7646	2.186	5.066	7.79531	1.81019	5.8342	7.89227		0.842495	2.46689		0.193142	0.131059			15.672		0.425134	0.0584538		0.444351
	0.304016	0.939824	8.3534	0.0779419	2.01661	14.2482	2.16259	21.06	6.6706	6.50438	0.593524	0.200641	2.37735		0.327552	1.37643		0.330405	0.120047			1.83692		0.324233	0.434793		0.260843
	1.38403	1.4896	11.3185	0.317993	10.6441	5.10086	8.48726	4.55399	0.182007	3.00953	0.19618	0.487708	1.45028		0.288256	3.95988		0.0370013	0.325367			2.53702		0.128423	0.751343		0.375056
	0.185974	2.46116	9.75599	0.0200195	21.8702	3.14192	8.57168	0.395996	0.523987	1.02418	1.00005	0.264461	2.16557		0.0665721	2.69947		0.191055	0.797737			0.376792		0.158415	0.472121		0.464527
	0.40802	4.74928	15.1874	0.0159912	10.6242	5.1418	9.44764	15.2199	0.671997	1.06914	5.23808	0.0941843	15.2012		0.639738	8.43431		0.0234531	0.63702			1.07657		0.357997	0.402297		0.0600192
	0.864014	5.02156	12.4939	0.0759888	1.24857	1.18163	8.61398	5.92037	3.23999	0.595815	5.24805	0.31153	1.55481		0.493513	15.1018		0.291137	0.868605			3.13523		0.338118	0.630585		0.508336
	0.278015	3.06183	0.0300293	0.107971	19.4971	7.83325	5.89004	6.57404	0.687988	0.513855	8.64197	0.320761	0.825586		1.20641	3.72692		0.0443366	1.39807			1.6611		0.169431	0.192356		0.258186
	0.625977	0.888362	0.0339966	0.114014	9.44439	18.4433	10.9499	8.85957	3.46849	0.589175	1.01787	0.706094	11.6551		1.58889	9.05626		0.042238	0.104485			1.25103		0.46838	0.497963		0.46208
	0.393982	0.173743	0.921997	0.157959	17.7824	8.11718	1.96401	3.98424	3.95202	0.282126	2.73391	0.217732	9.04129		0.299129	5.53032		0.0727257	0.243474			0.901901		0.839606	0.376479		0.582717
	0.833984	0.396774	11.2097	0.130005	9.77518	3.31017	16.2828	14.8453	4.26398	0.28189	1.50504	0.175385	1.53969		0.264765	1.60565		0.0660387	0.276733			0.20797		0.662903	0.208582		0.342001
	0.333984	1.40732	4.52741	0.0680542	23.8415	8.8582	5.65855	11.4548	0.762024	0.75612	2.52842	0.246877	1.51775		0.355548	17.2503		0.136364	0.927093			1.78546		1.18303	0.140236		0.246206
	0.0640259	1.07092	1.37496	0.0439453	15.3495	0.872629	6.3743	10.6998	1.19995	1.70612	0.685185	0.487051	1.75064		0.0910105	5.82448		0.221513	1.40226			5.45141		0.460164	0.415255		0.208786
	0.0820312	4.2552	0.42957	0.105957	0.0940552	19.3316	16.3998	4.54662	11.5507	6.58392	0.124491	0.407975	12.8776		0.337421	11.7417		0.317704	1.31014			5.95399		0.310407	0.570933		0.321592
	0.026001	8.35283	10.8463	0.690002	12.1161	5.67185	11.1762	4.54789	5.53467	4.23439	1.45616	0.566142	8.29056		0.342808	7.46543		0.109942	0.383797			11.3398		0.777753	0.522122		0.0360501
	0.504028	0.943614	2.48004	0.226013	3.14407	2.34761	3.76673	5.18665	14.0137	5.59919	0.642323	0.150038	4.10662		0.0915971	2.62976		0.536459	1.17024			3.01493		0.817144	0.581171		0.237355
	0.00799561	2.1116	2.646	0.57605	1.7617	1.90995	3.17029	23.089	4.02938	0.124345	3.30481	0.397382	3.04599		0.107109	16.0537		0.1729	0.631823			2.37809		0.850353	0.588061		0.558521
	0.497986	4.15803	15.76	0.052002	2.12783	1.70282	13.4839	4.99991	2.6153	1.69199	3.94319	0.102008	2.05302		0.612428	15.8226		0.195722	0.300552			0.606864		0.453996	1.63816		0.0728521
	2.104	5.4058	2.22709	0.376038	6.27457	1.08012	2.96189	8.62989	1.82861	1.85574	1.18549	0.916454	3.56745		0.0473436	1.88973		0.249676	6.33764			1.98175		0.263576	1.15705		0.483004
	0.0539551	1.20915	5.91406	0.138	12.8033	21.4184	4.73416	3.93202	0.601838	1.92562	4.89322	0.560413	3.61136		0.344729	1.66729		0.121618	1.75361			0.706946		0.233362	0.126183		0.187552
	0.941956	2.56556	1.88382	0.052002	6.04822	5.90633	0.662288	1.18521	7.67929	16.5662	11.6809	0.405226	2.76198		0.315097	8.50559		0.248415	0.517019			0.928162		0.561749	0.270857		1.2473
	0.287964	8.94881	1.85861	0.209961	15.3313	4.2345	2.83407	1.65277	1.74744	1.88175	8.08988	0.461797	1.31912		0.481285	0.716812		0.15842	0.0730841			0.423023		0.872092	0.186895		0.737044
	0.951965	7.56381	3.64733	0.0499878	21.236	4.3734	3.10369	7.58653	1.66607	0.578177	5.62945	0.518165	5.05525		0.397147	6.95415		0.33025	0.416197			1.79732		0.839687	0.493346		0.0313219
	0.434021	10.3349	2.29303	0.0960083	4.68885	3.03012	0.628768	5.65601	9.65626	0.313226	5.91248	1.05086	14.11		0.425549	2.69545		0.271831	0.135708			0.593882		0.340125	0.947015		0.386626
	1.90997	1.00479	3.47163	0.0700073	0.525941	6.29442	0.879956	12.5138	10.1587	12.339	10.5751	8.04846	6.0001		0.414164	4.99217		0.123261	0.283036			0.625088		0.532397	0.0201965		0.547166
	0.25	1.07569	10.5476	0.0439453	2.01522	2.46237	19.1542	2.54244	6.77493	1.052	9.64373	4.11144	0.810868		0.158415	12.2677		0.361103	0.521066			0.931972		0.360809	0.0670345		0.254164
	0.778015	1.35906	11.9302	0.374023	0.857505	0.846343	1.98447	8.78388	3.44592	0.436035	2.64568	6.44397	0.806766		0.88149	2.3838		0.305783	0.453036			1.24895		0.101112	0.362299		0.593464
	0.417969	18.0252	4.69016	0.286011	1.88627	10.0991	1.59793	5.93782	4.4528	0.68396	6.75043	2.26196	5.49058		0.728028	5.74029		0.1268	0.230729			0.121013		0.116623	0.254166		0.304388
	6.04688	1.96076	2.70473	0.0199585	2.34971	5.34054	29.1792	9.13192	7.76304	0.454041	17.6047	2.03072	3.35949		0.222239	5.8602		0.0835534	0.392189			0.552962		0.11708	0.126208		0.84241
	2.02145	0.846013	11.3408	0.0240479	4.90524	6.3327	21.647	13.3901	2.88172	0.467957	5.70757	3.48764	1.97445		1.11784	13.8526		0.0657468	0.0932558			1.36396		0.171394	0.458141		1.8638
	0.388	13.3222	8.28178	0.0679932	12.8201	14.0071	12.876	15.6971	1.12772	0.380005	3.26936	1.22546	0.320609		1.68374	3.80802		0.510373	0.127963			0.171832		0.180438	0.221952		0.622075
	0.377991	11.6797	5.53759	0.228027	5.10861	2.23712	13.8021	5.9068	8.5575	0.366028	13.3	0.923983	0.686884		1.38854	0.132928		0.132936	0.365834			0.319086		0.0228392	0.063144		0.902304
	1.49396	9.91969	16.5196	0.00598145	15.9593	8.49939	1.91689	14.2952	2.06185	0.562012	6.47338	1.21276	0.586993		0.0480185	14.784		0.149659	0.240685			0.108197		0.250555	1.11108		0.24897
	2.32767	1.4055	2.89797	28.1099	13.753	9.22684	1.68604	8.24687	1.7587	0.161987	5.89033	0.67627	1.10902		0.427179	1.77427		0.0201094	0.0930181			0.178668		0.390032	0.194911		0.405472
	6.95655	6.10875	0.580017	5.96528	11.5176	3.11377	2.62092	2.22987	2.25889	0.625977	6.91688	2.18745	1.67917		1.51532	5.71392		0.145545	0.212158			1.0905		0.402053	0.158464		0.265159
	1.95516	13.763	0.484009	1.70002	12.3159	0.0848749	11.8468	20.5081	6.70141	0	6.58565	0.625112	1.67899		0.803799	4.61567		0.434282	0.14661			2.89995		0.24772	0.127572		0.413056
	0.919878	2.45213	1.05798	1.38266	13.7944	0.876591	1.35256	1.05408	24.8974	0.416016	23.3815	1.85449	7.63938		1.03294	0.996046		0.135953	0.243456			9.60273		0.460011	0.650098		0.179093
	0.364149	1.70732	0.627991	1.91687	2.68095	0.266157	15.2223	9.54602	4.50485	0.30603	1.61706	1.89016	0.805118		0.422708	0.232373		0.0786389	0.196749			4.80379		0.274869	0.865882		3.44493
	10.3262	1.82021	13.7386	1.61169	5.14348	0.496586	2.68601	5.10803	2.45659	0.026001	2.53802	1.89666	19.2534		1.63838	0.1519		0.0465567	0.0730276			0.982508		0.344828	0.298717		7.9742
	6.55429	5.99834	2.41349	44.1534	4.14648	0.187007	8.77535	12.4382	0.700486	0.145996	8.73783	0.788659	12.5929		0.475754	0.466908		0.37106	0.309246			0.966016		1.00141	0.26451		4.76609
	1.26996	2.41135	3.03417	6.3587	7.89733	1.04506	6.59204	6.11742	5.77772	0.401978	16.1866	0.767506	1.97286		0.129295	1.76333		0.327516	0.272543			2.00352		0.400762	0.429365		0.0640106
	2.1142	13.5398	13.4098	4.0424	24.4707	0.47511	9.75053	3.34609	1.784	0.304016	2.47	0.791992	6.55531		0.498316	21.394		0.552814	0.169303			2.41691		0.323097	0.416601		1.39
	8.78317	6.15793	5.26868	1.74181	18.0581	16.1608	1.32498	0.168179	3.77867	0.116028	7.23199	1.73305	15.962		0.199648	11.5664		0.193893	0.15221			7.59633		0.321207	0.764586		0.00799561
	4.45653	4.19544	1.62212	3.5682	12.0314	3.30583	6.90194	6.46206	3.03846	0.197998	22.306	1.59588	9.00534		0.790811	4.67327		0.305443	0.107796			2.07385		0.131459	0.0726225		2.79001
	1.40727	22.1656	3.65726	0.385548	18.2774	16.7142	2.88726	12.1671	5.72788	0.0460205	17.398	2.99696	11.8999		0.735014	15.8392		0.171714	0.454703			1.05281		0.250463	0.743126		0.272003
	0.290313	1.26963	10.0902	7.35811	1.38847	6.2558	0.989482	0.0859375	1.03517	0.27002	12.052	0.314093	12.5217		0.62903	5.44905		0.056513	0.472246			1.02009		0.0475076	0.683717		8.5822
	2.52842	14.3589	0.629053	1.43393	14.4722	3.68208	1.72351	0.484009	0.550984	0.09198	12.762	1.62758	8.51962		3.81585	16.9064		0.22464	0.38614			1.63341		0.479753	0.69054		0.732169
	2.88273	12.1486	0.62053	0.612628	5.67581	3.50969	3.59211	0.33606	1.64648	0.0779419	31.8057	0.508583	14.1084		2.08673	4.12968		0.405129	0.273378			2.73194		0.616147	0.214846		0.706479
	7.61444	6.76843	4.36483	0.261792	7.93599	15.7107	4.06654	28.062	0.980508	0.0640259	2.06586	2.49901	8.46774		0.300154	18.2362		0.18027	0.277097			0.801186		0.604776	13.1083		0.128728
	11.0109	0.817681	1.91402	0.356096	10.6717	5.1878	11.9049	2.61597	0.811502	0.312012	1.38039	0.362441	4.81517		0.448661	8.02984		0.553676	0.282621			0.257106		0.171972	0.282612
	1.99741	1.24044	8.13908	0.894591	2.95207	0.798855	5.95765	3.48804	0.651688	0.0360107	2.49812	1.43849	12.8598		0.211235	0.414001		0.233303	0.302519			0.206121		0.178047	0.0307953
	0.641164	0.953154	4.09624	0.742606	23.1034	0.79999	3.33206	4.44073	0.176848	0.141968	29.8861	0.528164	6.00165		0.351171	0.0580139		0.287838	0.389053			0.959454		0.168302	1.26605
	0.736291	1.06817	4.16237	1.48211	4.22363	10.6623	1.92978	1.05961	2.17634	0.195984	1.72359	1.1129	6.09121		0.426426	0.346008		0.300288	0.144794			0.929763		0.364563	1.26458
	0.444144	0.416016	6.82035	0.302239	2.42172	0.764852	5.7896	0.673336	1.62507	0.039978	16.5263	0.740578	9.63488		0.231115	0.417999		0.409962	0.322696			0.596012		0.495091	0.364679
	1.69413	0.137045	4.59636	0.111867	22.6136	1.3016	4.12034	18.4255	2.96916	0.47998	3.30858	0.530823	9.82049		0.273623	0.0299988		0.0654165	0.147481			3.19599		0.45354	0.89166
	1.14003	0.924493	1.90923	0.304522	1.42873	0.353415	3.89925	2.95853	5.81591	0.0100098	2.06971	0.281753	8.17582		0.183572	0.160004		0.171267	0.347074			3.25448		0.637787	1.24685
	0.436048	18.6571	3.82086	0.173402	15.5954	1.03053	0.851226	7.12301	0.588505	0.10199	0.60644	0.127111	19.2098		0.380642	0.0939941		0.259881	0.209482			2.86329		0.390891	0.5047
	1.63895	3.76775	2.66309	1.22914	2.95927	0.601915	0.783968	12.9765	0.548973	0.0620117	0.0782085	0.415002	7.03472		0.232199	0.052002		0.201634	0.299156			1.38531		0.202031	0.574738
	2.1211	1.42834	15.0958	1.02577	0.185585	1.40991	1.88029	4.94918	1.20406	0.0540161	0.763217	0.104957	11.787		0.6909	2.25		0.167251	0.0664121			0.783304		0.384625	0.7577
	2.39485	4.25394	1.96678	0.0924617	1.69297	2.09789	2.79999	7.44592	1.34432	0.197998	0.359981	1.73386	0.974687		0.0402288	1.12799		0.0882759	0.258719			0.822135		0.157839	2.37121
	2.38628	2.32039	4.37604	0.468018	1.48647	0.960741	1.35477	1.16406	0.578128	0.203979	1.08276	2.08569	3.78374		0.556126	0.548004		0.275114	0.546468			0.615004		0.325608	0.611031
	1.51354	1.0018	11.8156	0.0801169	2.70634	0.566961	2.73304	3.43201	0.494665	0.00201416	0.998837	0.777687	9.56517		0.253495	0.217987		0.103232	0.168436			1.2999		0.48432	1.61603
	2.30159	3.16091	1.00802	0.865414	14.1867	0.287943	3.83939	0.421997	1.14401	0.00799561	0.333133	1.28839	9.41947		0.392244	0.53598		0.108635	0.181037			9.30043		0.322296	1.45618
	1.44916	23.7682	11.1767	0.298925	13.7486	0.317891	8.24622	0.608032	0.290458	0.0819702	0.478413	2.01974	2.01266		0.54769	0.0339966		0.220043	0.117484			1.36097		0.228964	0.991209
	5.33873	13.9387	11.0879	1.07368	2.12331	0.431905	10.2295	0.115967	0.698024	0.06604	2.72421	0.442017	3.30392		0.606241	0.206024		0.208621	0.272343			0		0.264649	1.97201
	1.88046	1.73718	16.7338	0.486756	7.57445	0.306237	14.2842	0.092041	0.562189	0.127991	9.44084	1.63424	4.22447		0.111899	0.472015		0.0462313	0.0568756			9.48223		0.865804	5.89449
	4.74875	21.8228	19.8012	0.208783	11.6791	0.43191	23.3045	0.287964	0.569228	0.294006	1.20822	1.37246	1.97842		0.078927	0.765991		0.247929	0.075462			13.4264		0.363674	0.607622
	23.342	6.358	7.42918	0.294986	7.58491	0.162103	0.853154	6.2054	0.838007	0.0200195	16.1061	1.28338	5.16246		0.26658	1.216		1.28	0.106673			3.8769		0.53948	1.81143
	3.328	13.4621	10.8988	0.16605	1.23746	0.350547	0.663289	10.0773	0.593995	0.25	2.79198	0.567239	13.0091		1.07354	0.470001		2.10765	0.406893			2.37311		1.13911	0.0319927
	0.557983	6.99523	12.3122	0.20756	8.63211	0.250203	1.91689	1.09399	0.514367	0.364014	9.35987	0.673436	4.767		0.308689	0.119995			0.863325			0.572064		0.862773	1.896
	1.23798	7.06607	6.50849	0.654985	4.04393	0.204713	5.69607	9.54806	0.924772	0.0700073	2.88009	0.478516	3.73357		2.77486	0.587982			0.414494			1.86976		0.203172	0.10656
	2.66088	13.4558	6.42809	0.22077	16.113	0.207571	5.1909	12.3284	0.790041	0.138	2.40506	0.60928	5.14709		2.74275	0.814026			0.56458			1.65691		0.523261	1.71468
	2.77399	17.6122	3.95611	0.203848	10.5548	0.412616	1.8165	12.1993	0.0948701	0.164001	3.07619	2.0979	0.629342		0.251443	0.110016			0.67179			0.981726		0.739698	2.69962
	0.958008	12.0841	2.79657	0.178061	4.99881	0.178721	18.4411	3.20025	0.325066	0.0339966	1.03809	0.808255	14.886		1.98553	0.39801			0.343002			3.18971		0.796816	0.875045
	10.8264	4.57996	12.1388	1.02391	1.67737	0.180271	12.5528	1.14906	0.925705	0.0180054	15.9889	0.665273	0.863137		1.16193	0.306			0.452			3.11981		0.355109	0.444224
	2.98856	1.23804	1.29963	0.176823	0.355431	0.186425	11.3696	0.522362	0.241821	0.00598145	5.50263	0.362453	2.11958		0.851905	0.164001			0.485355			2.35401		0.417796	0.770863
	3.62398	6.06598	10.4737	0.196748	1.15448	0.211815	2.15002	11.0565	1.63077	0.125977	0.730247	0.888683	9.29763		0.478405	0.218018			0.0499335			5.84771		0.138211	0.858351
	5.23516	8.79199	2.71063	0.875568	20.0795	0.166826	5.51603	10.5114	0.595173	0.30603	0.421973	3.07874	14.2917		0.726508	0.221985			0.591924			4.25409		0.845773	0.722256
	15.0707	11.9587	5.33314	0.870279	6.72545	0.221782	11.5361	5.49255	0.614475	0.346008	0.406097	0.691753	1.83897		2.71757	0.119995			0.146794			1.58401		4.20627	1.49507
	2.64564	7.02083	5.06587	0.225095	13.8357	0.507079	6.33352	5.7397	0.547137	0.416016	0.217013	0.421997	1.45249		0.339346	0.924011			0.807874			0.169135		2.34601	0.856203
	0.627827	3.73797	5.22833	0.759446	5.46123	0.123222	5.3992	12.0553	0.469413	0.0440063	0.207155	0.0299072	1.092		2.27456	0.0480042			0.0740726			0.141173		1.98184	0.915674
	2.48745	2.05325	2.8166	0.54085	14.8552	0.481705	0.481038	4.68406	0.417423	0.126038	12.9364	0.19397	8.89944		0.869074	1.06198			0.132697			0.419926		3.31569	0.891056
	2.53798	9.35381	1.72432	1.67831	7.8688	0.311107	1.32304	3.61624	0.603887	0.0800171	16.7278	0.141968	15.5794		2.32261	0.421997			0.32414			0.844489		0.412403	1.87898
	23.0414	10.5906	16.0331	0.0263112	3.79862	0.151426	1.22397	0.348369	0.224532	0.14801	23.321	1.34911	9.51325		2.57255	0.53598			1.08115			0.671242		1.635	1.78581
	6.48895	19.6091	3.04638	0.267051	5.28489	0.39714	0.449301	7.4402	0.188387	0.218018	17.659	0.68402	22.9235		4.74492	0.026001			0.232899			0.876395		1.37274	0.229983
	4.54394	6.69338	2.51225	0.382049	7.5812	0.546683	1.39915	2.49671	1.22623	0.0120239	14.8805	0.0253616	1.97982		5.09175	1.90399			0.646715			0.453843		1.73129	0.468172
	1.75964	5.50078	1.17486	0.206966	2.50388	0.238412	1.40295	4.67095	0.503376	0.182007	3.99746	2.46723	4.13		1.40082	0.380005			0.357157			0.6204		1.25681	0.852134
	2.88201	1.35412	8.38163	0.103567	3.0314	0.317076	0.47587	0.93985	0.358373	0.0280151	6.71865	0.222082	6.49136		11.8916	0.825989			1.61629			0.49302		0.464358	0.651764
	12.5595	2.33514	1.01677	0.299836	3.18461	0.969053	0.416247	1.27305	0.549441	0.00201416	26.3561	0.610395	10.7758		0.421581	0.903992			2.46914			1.95824		1.69951	14.1945
	0.802875	12.9415	4.16192	0.268317	0.277169	0.0524833	1.35887	0.361656	0.532006	0.0300293	0.680074	1.51671	8.88009		0.467129	0.523987			1.67673			7.49904		0.912241	8.90613
	14.4871	0.919677	1.51604	0.431682	1.00432	0.653423	17.1669	1.54274	0.366993	0.0999756	0.809345	2.13072	1.64781		0.520677	0.0039978			0.872637			10.3498		0.231995	0.40799
	12.2314	1.16208	2.59861	0.0824834	4.27867	0.689384	7.77094	0.284688	0.812211	0.182007	0.0145669	1.02112	2.06242		0.392017	0.414001			2.45205			7.53652		0.918595	0.493988
	10.6118	0.82306	3.7604	1.35165	4.50277	0.362296	2.3863	0.348566	0.350706	0.201965	0.847591	0.712036	1.72105		2.31704	0.362			1.01514			3.60854		1.34016	0.388
	6.30666	3.52012	4.03763	0.400455	8.91379	0.295138	10.2857	1.88742	0.0975379	0.0819702	0.987172	0.192017	25.0824		4.52548	1.35385			0.399617			6.70126		0.320007	0.167999
	2.46325	2.27145	0.980234	0.263583	1.19926	0.318389	8.48789	1.21589	6.5789	0.00799561	5.41114	0.276001	2.85669		1.18456	0.765562			2.04843			6.98915		1.31403	0.641998
	6.86806	3.63403	9.22584	0.643688	1.02772	1.71708	1.09789	1.51032	2.60951	0.00799561	7.9387	0.124023	15.3913		0.843655	1.19818			1.45217			2.29107		0.217987	0.194
	3.31613	2.16205	4.94062	0.68567	3.5014	0.128021	7.61632	1.76495	0.151161	0.271973	2.25108	0.26001	27.8046		0.540403	0.525096			0.268856			9.10747		0.541992	0.154022
	8.71354	0.404379	1.79288	1.04302	2.56875	0.102529	1.11207	7.87298	0.607167	0.0539551	1.51196	0.0180664	1.142		4.38621	0.373615			1.02876			1.59348		0.888	0.118011
	0.6981	0.0134296	1.87221	0.214583	4.09701	0.282461	1.06723	7.65633	0.327224	0.169983	0.794293	0.265991	2.38199		4.15898	0.706584			0.566387			1.8735		1.47202	0.51001
	1.39588	1.98422	0.15492	0.37479	5.79101	0.563027	0.947395	0.891865	0.411342	0.0759888	1.6893	0.0599365	0.761105		10.4611	6.25128			0.352709			2.25794		0.0440063	0.232025
	1.44598	0.291613	0.395433	0.373434	2.603	1.4783	18.6076	0.833673	0.347323	0.0440063	1.35894	2.24	4.06508		7.04989	1.582			0.18697			8.16648		0.302002	0.344025
	2.40002	0.278918	0.6315	0.886807	0.258102	0.265991	4.031	0.747997	1.34628	0.0720215	1.07836	1.45085	1.14999		3.95102	1.004			0.354994			2.65436		2.43873	0.225983
	5.146	0.861488	0.317224	0.620312	1.68786	1.74457	4.70433	0.550255	1.14102	0.0139771	0.634707	1.66094	0.826019		2.11835	0.900024			0.631093			2.16595			0.184021
	7.81381	0.535797	0.0164834	0.30286	2.59667	2.94287	3.33797	0.598566	0.84504	0.174011	0.813952	2.2263	18.4321		5.86601	2.01797			1.30623			3.9672			0.329987
	1.5406	0.331488	0.841494	0.773371	3.72476	0.0976597	6.21545	0.627997	1.06452	0.114014	2.72842	1.01807	3.36778			0.109985			0.666404			4.60561			0.0960083
	0.747495	1.02337	6.14377	0.577042	2.99347	17.8868	1.42415	0.408247	1.49421	0.153992	2.46839	0.216064	4.11784			0.536011			0.437123			2.63184			0.380005
	5.48828	0.281989	0.704013	1.44087	4.39354	4.27466	3.95059	1.43827	1.5287	0.0640259	1.09225	0.209961	6.08905			0.321991			0.925162			1.31775			0.0339966
	1.48081	1.83961	0.904225	0.098104	1.11273	4.85193	7.59899	1.57577	1.10211	0.138	2.19405	0.114014	5.86756			0.138			1.30656			4.20891			0.114014
	9.46422	6.73621	2.79972	0.140512	3.12214	1.50208	7.30177	7.32044	1.62168	0.0739746	1.58405	0.281982	7.49087			0.588013			0.372105			1.99889			0.410004
	0.827068	13.3081	4.0757	23.7724	4.23238	1.73694	4.63935	3.0159	1.32372	0.109985	2.35323	0.0360107	9.7928			0.0279846			0.496759			2.00112			10.629
	4.41435	8.34825	1.06432	8.04165	0.65958	29.9205	5.06559	2.35319	0.396095	0.0460205	1.23419	0.145996	8.5086			0.644012			0.170651			11.7103			8.13064
	13.1162	11.8306	2.5795	6.53853	4.92712	1.47375	8.28998	1.49083	0.465395	0.0440063	1.8272	0.874023	9.18102			0.821991			0.854034			13.5372			2.41294
	9.51523	5.80452	2.43183	3.62109	5.55136	9.85392	8.55597	7.7181	0.462924	0.00396729	0.370684	0.273926	3.84595			0.410004			0.491874			5.34074			6.55705
	5.50213	1.75071	0.423151	1.07397	28.3964	2.18887	0.243958	2.21748	0.223035	0.138	3.29827	0.842041	2.18255			2.06862			1.03805			3.29658			12.9166
	6.39888	4.04702	0.0282731	0.822021	2.48962	9.29498	2.35797	15.4826	0.0828813	0.182007	2.18368	2.55994	2.26683			0.51935			0.250032			10.4171			0.0679932
	12.0868	2.48612	0.516751	2.65286	1.49065	20.4113	21.022	9.0207	0.682856	0.0720215	2.62032	0.0699463	1.2991			0.444082			0.821386			1.27485			0.201996
	6.97378	1.85327	0.385811	4.51366	1.17511	1.2704	3.65601	4.29083	0.104011	0.0199585	3.08867	0.427979	2.09147			1.03078			1.05967			1.1805			0.231995
	4.54407	6.55756	0.520536	0.36084	1.66782	20.9247	5.64398	25.4417	1.30172	0.0680542	1.7452	0.119995	9.00294			0.542023			0.343543			10.0066			0.174011
	2.39419	8.18535	0.125054	1.62922	13.2646	2.71281	4.69406	8.57502	1.61056	0.0339966	7.31298	1.33203	10.3451			1.11178			1.02645			0.140962			0.393982
	9.59653	6.52725	1.2521	1.52011	5.18357	13.3817	5.93974	7.98898	0.861007	0.152039	0.731955	0.0720215	4.19772			1.71337			0.308658			1.07779			0.385986
	3.97312	5.63828	0.285358	24.0654	1.19569	12.8378	0.259302	10.0312	4.31847	0.0199585	6.51592	0.182007	14.2577			2.93554			0.672949			0.394293			1.134
	0.925476	5.11825	0.116339	1.56275	0.590855	7.64488	3.63011	10.3269	6.80249	0.169983	6.16438	0.67395	1.02197			0.547764			1.75822			0.187628			0.766022
	1.94379	4.8273	0.165752	7.88484	1.16344	6.16782	2.31324	3.72757	2.9364	0.0800171	4.91172	1.28809	2.01001			0.65348			5.03213			1.5249			0.85202
	2.57863	11.099	0.239116	1.57234	1.35863	7.37588	17.6131	2.50453	10.5308	0.0119629	0.421286	3.71594	5.95204			0.992009			6.30381			0.979191			0.363983
	11.1057	9.2638	0.860531	12.6824	0.218055	0.747377	9.28524	6.13466	2.40737	0.0620117	5.09959	2.81247	12.8802			0.872596			2.68489			2.02737			0.132019
	7.3677	3.19719	0.404563	11.977	0.308805	1.28471	4.88912	13.5445	4.20429	0.0300293	1.23975	1.98539	9.96661			1.49458			1.16771			0.912327			0.0239868
	4.02008	2.0902	0.148024	9.76232	2.03247	4.09966	4.7566	0.87323	10.2095	0.144043	1.45609	1.61894	7.31092			0.274639			2.00805			2.50982			0.119995
	6.78452	12.2085	1.03395	8.75546	1.83674	13.4924	2.73338	0.341177	4.04457	0.210022	1.53441	0.729327	7.10874			0.289683			15.4962			1.62996			0.276001
	1.38214	5.42184	1.00687	8.59141	0.99106	16.7881	2.65314	1.72639	8.52425	0.0839844	2.72614	0.126119	4.31373			0.472797			2.74976			0.692646			0.10199
	13.7814	2.65445	0.771902	0.282011	2.74527	8.45118	6.16286	8.50601	5.54431	0.0100098	1.14321	0.407031	5.22495			2.27854			7.53062			0.382123			0.215973
	8.97853	0.178009	0.727468	0.193208	7.57249	2.18725	4.29091	2.12068	4.92314	0.039978	0.930494	0.874588	10.2456			1.71441			6.01193			0.380591			0.10199
	6.4521	0.726013	0.402131	0.563185	3.87732	5.33472	4.96678	19.9486	4.41594	0.245972	4.6699	0.859038	1.19604			1.20718			14.0556			0.520268			0.29599
	5.9611	0.199982	0.687135	0.0599207	3.08764	6.93	19.7888	15.4711	6.86976	0.0599976	5.98133	1.13526	1.94995			0.0766651			1.21183			0.370181			0.694
	4.39645	2.20599	0.258073	0.311739	2.9304	8.67189	18.8947	15.4574	0.326689	0.112	3.20274	7.87848	18.67			1.31747			6.18393			0.0927073			0.642029
	2.14484	3.76801	1.34041	0.878193	3.46631	4.00072	8.74719	3.14314	4.28331	0.109985	1.38152	8.91405	6.05005			1.05761			15.2805			0.209235			0.654022
	7.51513	10.9544	5.29893	0.503238	1.62442	3.1399	6.95203	11.0147	3.5338	0.139954	6.34128	3.96121	0.8479			0.316035			0.942239			0.152657			0.0880127
	4.76702	12.0857	5.84517	0.215097	1.58224	1.26985	8.51996	2.62105	6.6196	0	3.70827	3.03963	6.50891			0.383318			1.58904			0.16442			0.355988
	5.43264	7.83077	11.5944	0.418609	0.905754	4.16035	3.42102	1.38723	16.5175	0.0440063	2.68751	3.09931	2.46385			0.322607			9.35113			0.155426			0.0280151
	1.6545	12.5968	7.35418	0.638113	4.18714	33.6387	3.17401	13.6202	4.94614	0.223999	1.74402	10.3272	1.68013			0.16262			5.04037			0.23826			0.186005
	1.49637	8.91443	12.564	0.352385	5.19767	1.15588	1.19934	4.82613	8.22262	0.235962	1.5703	0.682405	5.60042			0.355346			19.193			0.510725			0.0280151
	2.91137	16.1131	0.175964	0.156327	2.32386	0.143553	0.650843	2.48323	8.39833	0.0339966	0.35948	0.780004	3.73016			0.609277			3.45724			0.364646			0.256012
	2.6161	11.965	1.10596	0.194893	1.98951	1.28276	0.865361	5.14202	1.87282	0.0559692	0.671593	1.00539	6.11655			0.594731			1.75237			0.225946			0.327972
	4.52787	4.08984	0.166016	0.12252	0.672028	1.41439	0.968208	6.34635	2.74192	0.145996	1.73569	11.7089	10.3267			0.974683			1.88711			0.259166			0.310028
	2.17342	2.84191	0.205994	0.109462	1.31126	0.84636	1.71295	5.5998	4.95293	0.0300293	3.19806	1.19972	0.788244			0.677362			8.00542			0.108584			0.744019
	0.463132	0.62033	0.212036	0.938005	1.15908	2.0195	2.61142	2.70893	6.52867	0.145996	1.61391	0.86219	0.960191			0.849395			10.1013			0.290685			0.0119934
	0.232205	0.653596	1.30804	0.298111	0.732377	1.62867	0.645203	1.92049	1.31251	0.0700073	0.180539	0.526239	0.454544			1.73119			11.682			0.274907			0.619995
	0.512096	3.26061	0.109985	0.946048	0.520411	8.157	0.74999	0.627366	1.22659	0.0239868	2.66893	1.4147	0.838363			0.768772			0.966131			1.10761			0.585999
	0.280165	4.88811	10.706	0.800952	0.936353	19.52	7.30002	1.83367	0.518021	0.144043	1.09276	5.72978	1.61406			1.93737			3.73744			1.19803			0.29599
	0.714499	3.16972	1.27197	0.576053	0.957698	6.91094	5.15215	6.26893	0.719533	0.204041	22.7697	2.83969	1.20192			0.425499			6.22815			6.40905			0.167999
	0.0898911	3.04842	10.758	0.30617	0.638052	6.60992	7.48864	5.05938	2.39463	0.026001	23.6724	2.89919	0.48002			0.231972			1.57885			2.11294			0.130005
	6.17443	4.58394	8.23043	0.169038	1.47037	3.28704	5.14734	2.88514	0.512473	0.231995	4.22727	11.4771	2.14489			0.348898			3.04764			1.30591			0.0400085
	2.68994	17.6377	4.34088	0.981585	4.4131	1.92596	4.02606	3.12534	1.15694	0.209961	5.44605	2.31508	0.902776			1.3249			3.41863			1.84467			0.0800171
	1.69837	11.6176	7.9806	0.126607	8.49811	2.39827	10.5039	0.792378	1.45468	0.106018	2.15554	1.02983	1.31384			0.974903			17.2867			8.38813			0.626007
	2.12492	7.55002	5.17605	0.822929	3.47328	3.01443	8.36433	0.109105	0.510159	0.0519409	1.62437	2.88923	10.5292			0.192088			2.0535			13.7665			0.594025
	7.54073	17.9179	14.4898	0.716644	3.15824	6.21079	3.81924	0.2119	1.35485	0.129944	1.80392	0.913502	1.71818			0.424056			3.98183			11.8674			0.225983
	5.18863	19.453	5.74109	0.707979	1.59541	1.36742	3.43192	1.07361	1.32962	0.00799561	2.34444	2.21285	0.417164			0.276411			0.772576			2.85945			7.89627
	3.90459	7.58058	7.45587	0.27311	0.453547	0.559782	1.83096	1.3826	1.31237	0.0300293	0.559408	4.98527	0.324593			0.536824			0.692164			7.13206			2.04288
	6.68877	4.84931	3.93041	0.165984	1.12234	1.44071	5.46792	3.60826	6.26197	0.00201416	2.00123	9.84624	1.07041			2.1052			1.37918			2.75587			5.71176
	1.59003	10.0497	3.89604	0.366182	0.159997	4.35996	5.99973	0.645603	1.25604	0.06604	0.759783	4.59091	0.779827			0.771058			3.44913			5.69692			0.774017
	1.63199	4.49514	11.1639	1.03455	1.75056	4.3331	6.62257	0.822016	0.613691	0.00799561	1.13686	3.61896	0.57376			0.355078			12.5494			0.170297			1.02798
	0.790009	7.74311	4.14816	0.886202	0.754363	8.99221	4.64211	2.461	0.550156	0.348022	0.323606	1.68794	0.565697			0.355993			7.6928			1.72417			2.01163
	13.9421	2.91668	4.7345	1.8618	0.485822	4.66824	14.0475	8.18021	1.36614	0.0960083	1.53065	0.673336	0.664779			2.14536			1.13132			0.348584			1.80828
	1.55799	16.8905	17.3563	1.53	5.09116	2.08767	1.67178	4.39462	0.660399	0.0599976	0.895294	1.58437	0.730871			0.681645			1.82907			0.150554			3.54832
	3.33198	2.72876	4.59886	5.76794	1.06425	0.901912	1.25678	2.60694	1.23131	0.0379639	0.292012	0.672187	0.746938			0.712595			2.67511			0.0400108			2.47058
	7.87016	4.9486	3.55086	6.05804	7.76401	1.68102	1.03435	0.640027	0.45767	0.27594	2.05317	1.247	0.376024			0.517637			2.15241			2.43165			1.73674
	2.39207	0.539308	4.33021	3.73644	2.61633	1.63852	2.68463	4.44157	0.661749	0.281982	0.695921	0.497754	0.881434			0.42122			6.8762			2.12145			0.410004
	7.66093	2.3115	0.246882	4.72641	1.34067	3.79641	0.596631	3.51469	0.500587	0.145996	1.49617	0.901609	1.81262			0.729169			2.90689			1.89963			0.234009
	3.68333	3.65886	0.559878	0.557786	2.83696	1.9503	3.28659	14.3487	0.580072	0.263977	3.37274	0.693891	1.86062			0.950854			0.93287			8.93373			0.910004
	5.15916	4.88429	0.505686	0.536027	14.6441	2.78203	7.40092	3.74617	0.41267	0.385986	3.54506	0.375343	10.277			0.512112			0.671375			9.77448			1.392
	2.73934	1.47939	0.362935	0.389071	2.58208	14.0871	0.533673	1.77004	1.07323	0.0440063		0.0609488	5.32386			1.16497			8.20182			1.77871			0.589996
	2.21408	1.55628	1.0778	8.26196	2.6668	2.95801	1.67471	0.259108	2.43751	0.145996		0.384376	6.0117			1.35404			3.59717			1.25325			0.612
	0.944318	9.86476	0.635778	3.30603	0.253793	2.89236	2.49654	5.51575	2.01208	0.00598145		0.191654	4.1692			1.10846			1.17514			0.908451			1.31403
	0.662958	4.27837	0.15852	2.06319	1.64611	1.39257	4.5936	3.08495	25.6313	0.00598145		0.305183	9.12342			0.496124			1.96272			1.57087			1.728
	1.27841	0.866424	0.0895164	3.89516	2.08366	0.860565	7.96518	4.17489	1.76583	0.153992		0.121654	4.2298			1.19395			2.6886			2.24626			0.5
	5.10027	0.172734	0.506908	18.9266	13.6191	5.44049	14.3082	0.741182	2.32584	0.0679932		0.133376	5.31984			1.603			2.25268			1.92806			0.881989
	16.538	1.36574	0.829787	9.11317	4.06775	0.659385	2.55441	3.17857	2.41758	0.374023		0.325057	5.90166			0.706469			1.02806			0.570543			0.135986
	10.8263	6.09009	0.373162	10.7275	0.951888	0.538439	0.969236	17.5925	1.50537	0.0159912		0.108652	1.87598			0.763169			3.11997			1.05402			0.0480042
	5.85136	4.1533	0.484894	4.52832	2.76122	0.469528	4.22643	2.05586	6.41149	0.356018		0.338489	1.23792			0.336654			1.11221			0.367313			0
	7.50029	18.1114	0.386575	4.24024	9.57513	0.295055	2.84146	1.1087	18.2211	0.142029		0.0890471	0.283936			0.51646			2.77948			0.460714			0
	9.24645	0.906473	0.152048	1.60507	4.2582	5.14638	5.84893	1.39837	6.7875	0.184021		0.324259	2.31201			0.0721002			2.66776			0.911171			0
	0.511763	2.97042	0.265101	19.5188	2.23395	1.8891	6.68867	0.930302	7.4002	0.283997		0.483487	2.30603			0.525035			2.7587			0.50858			0.503998
	7.80519	10.0457	0.192478	8.52161	3.14207	1.0202	6.28779	1.78601	9.77418	0.127991		0.264344	1.19604			0.500112			7.10145			0.951142			0.0440063
	2.55215	1.00283	0.196594	8.21093	8.64778	1.44202	5.49241	17.328	9.85121	0.127991		0.253448	0.501953			1.42004			4.75888			0.580477			0.107971
	3.22506	0.581134	0.0849309	8.51397	3.12679	0.825558	3.25107	1.70801	1.96778	0.0939941		0.718675	0.42395			0.743457			1.17109			0.700381			0.634003
	3.92188	1.06767	0.0891813	0.638988	4.5703	0.226837	1.91412	0.225952	0.281724	0.108032		0.198008	1.104			0.624243			14.9304			1.50425			0.0800171
	1.95492	1.74207	0.148634	0.99117	4.85801	1.04104	0.180625	0.432007	1.86385	0.0159912		0.444266	0.0140381			0.184366			0.562507			1.78113			0.29599
	2.26763	9.27892	0.0749854	0.121659	1.16601	0.738153	2.31074	0.427979	7.52549	0.300049		0.50996	0.822021			0.470024			1.47645			1.37091			0.621701
	1.74233	1.84563	0.0410877	0.409942	1.18803	0.127596	4.93689	0.874023	6.89884	0.190002		0.0777476	1.84399			0.597032			4.94273			14.3679			0.540816
	2.32938	4.22701	0.0797066	18.6916	3.75444	1.95694	4.27994	1.00598	6.47261	0.0560303		0.155712	1.01392			0.572794			2.70282			2.91271			0.39417
	0.728748	0.572928	0.0924617	26.2	8.99637	3.27859	8.44122	2.79069	2.66665	0.450012		0.155591	3.69995			2.58612			1.49382			14.127			0.260524
	2.93859	0.4519	0.249804	16.0582	2.49376	2.10968	4.49859	10.0614	0.63374	0.112		0.191647	13.114			3.69988			0.78294			2.20909			0.393605
	1.64379	1.5277	0.232023	1.43175	0.801377	2.14979	1.94812	11.7578	2.28703	0.110046		0.0882351	1.33801			0.975638			13.7091			0.224409			1.28448
	0.570156	2.10089	0.0521343	2.8315	1.37009	1.59773	2.23771	5.27384	1.22004	0.276001		0.680652	12.692			1.00184			15.3711			0.225132			0.371987
	3.22362	3.97954	0.160865	2.40818	0.737029	21.0802	2.26612	12.9418	0.858527	0.219971		0.371962	0.921997			1.22383			4.96878			8.885			0.954593
	4.7443	0.444089	0.26697	9.73723	0.370287	2.05034	1.62211	4.11389	1.77353	0.237976		0.411745	7.03039			0.595836			2.4504			7.30211			0.499698
	1.83358	0.225261	0.0506835	5.78489	1.06859	0.491662	5.0204	11.9139	3.22141	2.12486		0.354193	1.56431			0.252022			0.089935			3.26947			0.115412
	1.21533	0.390729	0.204332	2.41154	0.732685	2.67083	10.1119	0.575989	0.613612	0.423296		0.273459	2.27768			1.11378			2.47059			5.44719			0.974247
	0.790535	0.0841065	0.138662	8.73164	1.34561	2.26428	8.84802	0.877991	0.376191	0.698029		0.0819583	8.50884			1.19677			21.4598			8.62535			0.543988
	23.743	0.0961944	0.050405	7.96256	0.642521	2.20911	8.62598	4.16192	0.518994	0.318024		0.228665	6.04155			0.157553			1.56725			4.97731			0.819198
	10.2196	0.330979	0.32804	5.14403	1.43705	6.2152	0.872009	2.1569	0.450305	0.194		0.090056	3.11531			0.222175			0.424561			15.3			0.471124
	2.45566	0.517112	0.602554	7.36326	1.7021	9.20256	1.03198	16.3425	0.330561	1.69998		0.279563	2.78975			0.77729			1.26598			1.55614			0.274234
	0.378357	0.174854	0.190238	7.98418	0.396617	2.9349	0.756042	7.9121	0.175714	0.0619812		0.145718	29.8426			0.702379			0.605042			0.700948			1.03489
	3.66803	0.126546	0.0141559	12.5544	2.83916	1.85346	0.367981	2.90124	0.704507	0.712006		0.121659	18.0814			0.207599			0.480497			0.321673			0.437371
	2.22803	0.446851	0.28417	10.5906	7.77124	3.36723	0.169983	2.36544	1.66707	1.17398		0.0724408	3.34542			1.47313			0.219871			0.171975			0.516758
	7.38927	0.396607	0.0837015	8.92139	6.64704	5.832	1.24402	4.54736	0.77832	0.167999		0.0882199	5.16199			1.80821			0.693886			0.607886			0.398978
	3.93256	0.220911	0.243035	11.1538	3.07916	2.48896	2.19453	9.82878	1.41219	1.32202		0.0514729	9.66998			0.615186			0.585839			1.46233			1.0715
	3.04122	0.355731	0.115589	2.07872	15.2528	1.18656	1.80994	24.3257	2.91549	0.321991		0.203597	12.0837			0.301275			18.21			8.83406			0.518113
	19.559	0.179101	0.124765	22.5848	4.39028	2.28364	0.365594	0.414001	2.78175	0.437988		0.101377	1.64135			9.83627			0.866923			7.20505			0.807511
	11.3081	0.286073	0.280405	18.6664	13.8592	4.21525	2.24487	5.46002	0.129558	0.0519714		0.211196	4.89002			9.96304			0.590087			2.49746			1.65445
	2.73564	0.331504	0.0947858	0.788372	3.40529	2.64333	2.35816	7.08398	12.7418	0.706024		0.16431	8.7876			0.621136			3.17403			0.822235			1.31804
	19.6808	0.0446968	0.0688482	0.946984	11.4323	3.37087	1.01987	3.76801	1.17457	1.62598		0.0649193	18.5933			0.833551			5.93378			0.839163			0.202836
	22.6872	0.134525	0.330174	7.00946	1.74561	6.91354	7.52776	2.612	2.24857	1.09598		0.176025	5.04645			3.36981			1.22985			2.59931			1.16459
	1.4804	0.178111	0.0749796	8.03879	10.7924	6.7883	3.77405	0.604004	0.165471	0.794006		0.167301	12.4199			2.43035			14.9598			0.702			0.0474358
	1.71359	0.554075	0.114732	6.54434	2.51817	6.42574	4.33594	1.81799	0.958362	1.09601		0.305975	11.833			2.58989			2.20974			0.42029			0.223441
	18.8094	0.62044	0.132019	5.72416	2.30134	12.3948	5.36609	2.69202	2.99121	1.104		0.121408	4.42536			2.41208			0.786974			0.816086			0.593862
	1.49445	0.046622	0.0905668	12.7892	1.29165	10.8462	7.32202	0.617981	3.33662	0.473999		0.445279	2.68876			1.04609			0.870371			13.581			0.791356
	0.762567	0.130376	0.160277	11.9977	2.08271	12.3311	0.104004	1.95197	12.5259	0.358002		0.0583141	7.85152			1.13784			1.39384			13.854			1.49078
	12.7719	0.956594	0.0256223	1.92962	0.527483	10.8917	0.405884	13.0039	4.77871	0.15799		0.19947	13.3519			6.1826			0.322152			17.8076			2.64218
	5.88676	0.438152	0.148339	0.870412	1.06734	7.49362	1.42395	4.33807	20.3515	0.162018		0.15033	8.36047			1.38314			1.24744			1.51438			3.35973
	2.81483	0.332849	0.0840775	4.50291	1.26295	1.10416	0.241943	0.406969	3.73856	0.39801		0.101294	9.73913			1.92403			0.283081			0.901381			3.00205
	4.63197	0.115878	0.189948	1.49597	10.6268	8.25321	0.97998	9.47748	8.00366	0.835999		0.250644	4.12272			17.1128			1.7725			2.6534			1.27951
	1.99355	1.18233	0.137243	0.0239868	4.10167	0.327808	1.85596	8.04033	6.88236	0.324005		0.0961944	4.48202			4.19127			0.494809			2.38843			1.19942
	7.60412	0.416766	0.116242	0.243958	1.92475	0.294126	0.0179443	0.868379	3.27579	0.929993		0.315268	2.00195			1.54038			0.310925			0.150345			2.5447
	1.83566	0.75342	0.0660391	0.309998	0.511862	6.00971	2.3241	24.4112	1.54047	0.302002		0.0965085	2.81396			0.398114			0.307619			0.617699			1.04581
	22.1786	0.344697	0.13357	0.832031	0.4234	1.33717	0.171997	0.60485	1.72554	0.585999		0.15329	6.98401			2.18559			0.202139			2.20959			0.216635
	10.5567	0.4531	0.126987	2.63883	2.64476	3.9125	1.07996	0.227081	2.22487	0.0500183		0.171706	2.30815			3.2664			0.121684			4.97291			9.88588
	4.16872	0.149465	0.18423	0.767589	2.4009	0.293198	1.90198	3.00515	1.09847	0.306		0.0634625	7.48708			1.38599			0.550815			1.26297			2.59075
	2.18204	0.538195	0.165527	0.316558	3.05048	1.26349	2.89001	14.3928	0.520807	0.328003		0.0268863	9.56422			1.69433			1.5207			24.6851			2.10009
	1.49793	0.25943	0.141733	0.160862	2.96443	0.143419	0.635986	1.32086	2.29151	0.205994		0.171019	1.52084			5.3302			0.79981			0.547974			1.04901
	14.0696	0.250555	0.0765425	0.250072	1.01402	3.48221	0.456055	4.67	0.662263	0.0579834		0.254242	0.892719			2.05059			0.214461			0.815979			0.309222
	9.41127	0.219562	0.175951	0.493992	0.415987	1.24291	2.84998	4.17966	1.21479	0.0220032		0.0999536	0.243642			0.337102			0.422716			1.69601			0.145837
	12.0925	0.330083	0.128599	0.0460646	1.40674	1.43289	0.705933	2.80399	0.226452	0.205994		0.24272	1.59944			0.418478			0.880943			0.847992			0.550721
	4.43253	8.57294	0.0706906	0.485958	1.12435	1.08587	1.40198	3.37034	0.511631	0.264008		0.0215664	0.592491			0.535054			0.444671			1.32517			1.22083
	2.58002	6.37199	0.0484816	0.977267	1.68652	0.542068	1.30396	6.60665	3.42059	0.537994		0.114014	0.130949			2.3618			0.883262			1.00222			1.90591
	0.967957	0.955906	0.1221	0.684286	1.53502	1.86697	0.133911	12.1465	1.11412	0.761993		0.149404	0.505173			4.18201			12.0684			1.31823			1.48323
	1.61401	1.84972	0.0907214	1.13902	1.36641	0.248043	1.34204	9.3444	1.24765	0.76001		0.1133	0.0948799			1.59585			1.64691			3.69033			0.559006
	3.19445	0.791847	11.2786	0.320952	1.51269	0.400253	1.08997	16.3175	3.15147	0.0879822		0.317261	0.339185			4.56811			0.268406			0.120335			0.386203
	3.21441	0.194651	2.66144	1.02072	2.25506	0.195994	1.38391	18.439	0.605658	0.141998		0.12672	0.344052			5.02335			0.710379			6.35639			0.774673
	3.24341	0.494477	4.31355	0.505227	7.0849	0.448516	5.07397	16.6403	1.16718	0.0639954		0.0777413	0.78927			11.3584			0.642011			0.325668			0.846474
	5.09042	2.14749	11.0843	0.171947	4.63661	3.70788	6.30603	8.78595	1.0684	0.0460205		0.165763	0.539857			10.7373			1.37154			1.4179			0.290735
	2.172	0.300119	4.45525	0.247499	2.15014	0.770794	3.00391	24.031	0.634046	0.690002		0.15152	0.763434			0.945463			6.88525			0.858677			0.503487
	1.46799	0.803321	1.94143	0.147194	3.47695	0.160113	2.69202	9.27698	0.529883	0.178009		0.0594009	0.548623			3.61424			2.24295			1.20368			0.752295
	2.13602	0.722349	1.19411	0.216181	1.41179	1.14443	4.54602	8.83611	0.279811	0.609985		0.128707	0.492008			14.0441			1.14945			1.55593			0.520772
	11.8869	1.57478	0.963074	0.394474	1.58877	1.63427	11.684	31.5569	0.492243	0.318024		0.0325745	0.656602			3.58527			0.369436			1.13284			0.349457
	4.75251	2.17255	0.570716	0.25186	11.1964	2.21713	22.2822	13.9164	1.03961	0.701996		0.0538507	0.29429			4.62319			1.76373			0.231769			1.68496
	4.75513	3.74216	0.684626	0.129787	7.70179	1.94238	19.6859	6.96191	0.765481	0.757996		0.224595	0.364558			5.2508			0.902119			0.429362			2.04737
	16.0489	5.14901	0.457916	0.152582	5.11318	14.6346	28.7106	15.4093	1.19825	0.306		0.360539	0.808309			5.05174			0.403024			0.508361			1.79504
	1.92899	12.5649	1.18178	0.277163	2.8822	7.71007	33.7648	3.1045	1.95545	0.556		0.149608	0.424159			3.34166			9.50906			1.05454			2.24934
	0.55133	1.3285	0.984605	0.746015	1.25411	8.55768	15.0443	23.6422	0.447303	0.705994		0.282087	0.187269			3.17202			1.95108			0.721462			0.363539
	3.17858	10.447	2.09552	0.318228	3.04952	9.97974	14.0113	4.79149	2.20369	0.291992		0.280429	0.480604			6.54996			1.4408			1.19476			0.830645
	10.0462	15.772	1.7318	0.498965	1.48883	3.24583	17.5747	3.85684	0.166513	0.325989		0.258988	1.14624			0.777171			1.03248			0.436999			0.91109
	2.5322	2.39744	1.56391	0.637098	9.76	10.0664	4.58789	1.75871	0.855094	0.0540161		0.0539904	0.118163			0.469655			0.457139			0.977618			1.82959
	7.20728	3.18528	9.93373	0.163656	6.98973	4.55073	8.73157	2.09209	0.580117	0.0579834		0.0793972	0.10782			0.986275			5.48803			0.159424			1.72038
	1.51771	9.44302	4.2556	1.25045	4.15237	1.35607	26.3301	5.88313	0.324817	0.131989		0.118356	0.573879			0.208895			5.07442			0.243028			0.520374
	6.17673	16.4502	2.7402	7.72797	3.82362	1.51369	22.4904	6.15722	0.26766	0.04599		0.161053	0.502593			1.60799			0.470668			0.132548			0.298395
	2.66602	2.93414	1.05118	3.23556	0.801197	2.152	3.10568	17.2172	0.42854	0.178009		0.0855995	0.155769			11.774			0.322797			0.632474			0.227116
	1.224	5.41394	0.458374	1.20987	0.679795	1.79279	3.07372	1.81504	0.358972	0.414001		0.124334	0.14054			0.870715			0.723134			0.412785			0.719763
	1.87	9.46393	2.60212	0.882666	4.48233	3.00032	1.05553	0.905227	0.33886	0.240021		0.0655468	0.350005			7.77135			4.69385			0.106517			0.869588
	9.22363	1.02786	2.90874	2.27623	2.15147	3.21202	0.379243	9.99847	0.784497	0.421997		0.160825	43.0882			13.1337			4.97496			0.569513			0.818984
	5.38977	0.0840947	2.34339	2.31448	1.19243	1.82345	5.72839	0.685581	0.2362	0.0039978		0.238468	6.89079			3.23626			0.703286			0.247751			1.34491
	2.51333	1.52589	0.730901	11.3517	0.931938	20.1444	6.91181	1.31045	0.406022	0.709991		0.136709	1.80449			1.81607			0.717035			0.363628			3.00944
	6.04199	0.925909	1.11229	32.7836	3.21151	0.432924	3.08526	2.48223	0.0540514	0.136017		0.153112	0.548083			0.798665			0.597585			0.150897			11.543
	6.97205	0.748135	1.57965	0.612735	4.05968	0.457259	4.81741	0.769008	0.179107	0.444		0.134275	0.588979			1.87378			0.367997			0.262771			0.597946
	18.9	14.4289	1.55665	3.1106	3.17545	0.136999	3.81236	1.22114	0.481341	0.653992		0.370406	0.8706			1.38283			0.108249			0.696198			1.91633
	3.2959	2.14695	1.78661	19.3501	7.63246	1.06479	1.2332	1.41979	0.952885	0.498016		0.344978	0.681737			1.2853			0.196119			0.258968			0.716607
	5.38294	1.39576	1.3479	5.0143	3.40956	0.510734	1.16766	0.413864	0.694854	0.0839844		0.359746	0.500145			2.87641			0.0250328			0.367671			15.5221
	25.4513	18.8451	0.722046	2.17528	5.81487	0.317645	1.83992	19.6634	0.699253	0.152008		0.142067	0.446442			2.32984			0.600225			0.499236			1.09785
	1.51245	6.75789	1.17798	1.51327	9.33845	0.285743	15.0305	23.38	1.41589	0.0119934		0.241898	0.075065			6.03905			0.185298			0.371483			0.90265
	18.1262	4.3977	0.674072	1.5791	0.2496	0.330343	14.1454	17.2031	0.216929	0.427979		0.0455873	0.296005			1.55055			0.557268			1.2672			3.01588
	8.51417	1.16641	0.114014	3.41426	7.16606	0.299115	4.45497	2.77402	0.134211	0.0699768		0.17013	0.779451			1.65606			0.619175			0.413279			1.38413
	7.54974	1.41929	3.43698	0.248623	2.41954	0.652304	8.40609	3.65379	0.756719	0.233978		0.123468	0.326934			4.82287			0.770042			0.254548			0.802163
	15.3367	1.37048	2.57219	0.748654	8.01453	0.178948	10.222	6.8403	0.610173	0.428009		0.183372	0.447718			3.27818			0.610083			0.43617			0.0151363
	15.8622	0.273564	1.68861	0.609643	5.24793	0.362686	4.2835	1.98203	0.898457	0.0540161		0.547458	0.383641			13.6203			0.168427			0.483352			0.130378
	6.71419	4.93855	4.84161	1.04325	11.588	0.593971	5.67437	8.02472	0.749622	0.618011		0.131223	18.7945			12.1438			0.712206			0.356805			1.28721
	4.91012	2.3167	0.546021	1.21952	3.53355	0.181615	2.58238	27.6021	0.394063	0.511993		0.102703	2.53376			3.74857			0.272483			0.409207			1.34217
	0.783661	1.40189	15.3814	5.37347	4.94995	1.64003	0.827515	14.0584	0.196727	0.0559998		12.7917	0.805732			3.56682			0.0404943			0.208615			0.151627
	1.65143	21.9042	3.77817	8.22408	0.375101	26.7387	7.90578	14.1845	0.201132	0.0619812		8.17767	7.0316			4.79057			0.879088			0.702489			1.553
	9.42018	3.77372	9.2015	2.1822	11.4278	10.0057	2.03347	15.4996	0.548612	0.0580139		8.01294	10.564			3.51521			0.97196			0.997878			3.08191
	0.432007	2.20124	3.14553	2.31536	8.16666	1.19494	1.896	15.8483	3.69369	0.0119934		3.89477	4.83952			9.29669			0.78004			0.756023			0.822462
	6.89856	8.61436	1.38502	0.665141	4.46252	3.26747	7.34385	2.79405	0.190171	0.252014		7.98019	1.73974			5.2466			0.61869			1.67871			0.700054
	6.87554	0.509973	9.045	0.320855	9.86099	4.01153	14.36	0.368146	0.469903	0.306		1.49053	5.0755			23.2863			0.207174			0.710453			0.631649
	12.0004	0.201246	5.62033	1.4723	2.63098	4.20633	0.110617	0.327557	0.746477	0.252014		1.80518	5.35699			18.0942			0.169703			0.083247			0.514608
	9.65599	1.52988	2.9596	3.1472	12.135	0.250813	0.457202	0.530119	0.0367024	0.385986		1.16429	8.63697			5.39996			0.672012			0.0635462			1.32153
	22.2396	1.14569	5.09108	28.2049	12.5608	0.982206	0.698642	0.304234	0.379858	0.326019		0.993648	2.66939			14.3756			0.210007			0.351901			1.40929
	0.900935	1.15978	1.25076	7.94844	1.06403	1.43664	0.232547	0.516126	1.29556	0.409973		1.65317	1.20613			4.657			0.691811			0.787201			1.13745
	5.604	8.88606	1.38193	2	2.35088	13.2026	1.32458	1.85993	3.48407	0.071991		1.16032	5.44517			7.45221			0.427133			0.387081			0.946791
	2.56	6.50355	7.6091	3.8569	1.27344	4.72477	0.198958	0.753498	1.93096	0.0700073		1.6223	9.02258			8.07318			0.400483			1.2341			1.42262
	6.2929	14.6942	3.31712	4.19826	5.07358	13.1086	1.04561	0.389997	1.21937	0.484009		3.83917	5.97503			13.727			0.332839			1.75509			0.331937
	12.587	0.492005	6.1089	2.34721	2.6338	9.41394	0.232029	0.487663	0.740002	0.376007		1.98831	3.08812			18.8179			1.04222			2.08455			0.165382
	4.68309	4.04985	12.9941	4.53767	23.1516	11.7075	0.908253	0.554074	0.36097	0.279999		2.22378	25.6004			4.34688			0.478416			1.3912			0.458576
	1.51691	1.44199	4.29036	8.25855	4.64864	3.04989	0.246521	0.469497	0.965215	0.234009		3.04471	12.4165			6.18498			0.348086			0.824257			0.673133
	17.6563	4.26001	3.38196	6.97075	12.1477	0.46566	0.746411	0.529588	0.339582	0.00799561		1.88144	10.2067			3.13612			0.631346			1.09645			1.66904
	1.62211	1.60602	1.8725	8.81742	2.30035	16.4259	0.609123	0.282922	0.761722	0.15802		8.71557	3.64436			4.01412			0.13347			0.500632			0.669495
	1.05126	4.35509	18.3059	9.27259	2.05175	2.01108	0.19416	0.275276	0.508486	0.734009		0.933153	8.47974			8.85565			0.320653			0.330595			0.221134
	7.1534	0.348022	1.68079	6.2178	0.561848	2.01946	0.146869	0.236379	0.260779	0.321991		0.902335	0.678959			1.7617			0.841897			9.95614			0.0264048
	2.02147	0.480011	2.69296	20.8395	2.5076	0.582429	0.254021	0.348385	0.97745	1.41998		0.456954	1.27061			1.28743			0.40482			2.0242			0.236057
	21.5794	2.38	0.561531	1.1004	0.722112	5.27883	0.461424	0.446632	0.25258	0.559998		0.328912	0.936824			10.7895			3.07805			0.656593			0.0800293
	17.6006	1.39001	3.4632	5.15189	11.9194	7.90573	0.175833	0.0181143	2.08548	0.164001		1.02337	7.20497			3.58363			2.44665			1.51652			0.510487
	6.8501	0.277985	10.7313	12.8765	6.63842	1.18869	0.376055	0.112285	0.432122	0.0880127		0.43023	4.90104			0.31042			4.14773			1.55385			0.409113
	5.72264	13.1489	4.69953	6.00515	5.00281	0.81331	0.647321	0.344829	1.6754	0.150024		0.154181	0.730085			7.05196			0.991123			27.6005			0.598847
	3.89197	4.20561	3.24201	5.20557	7.26654	14.4475	0.155763	0.107217	1.12628	0.220001		0.253142	4.70415			6.42493			0.645132			26.6248			0.653842
	0.403992	2.95798	2.79334	3.17131	6.5227	7.6913	0.669952	0.43027	0.555221	0.830017		0.470039	4.7174			1.66101			0.702003			6.87602			0.918443
	0.356018	5.97836	10.0916	4.42167	3.21069	1.83036	0.37013	0.377869	0.675882	0.597992		0.57159	3.76475			11.6109			0.8099			4.17207			0.434219
	0.51001	4.86647	8.38881	3.71526	9.98869	9.09691	1.69809	0.428736	0.446778	0.155975		0.444042	1.0012			4.67987			0.576126			4.06523			1.17413
	1.41199	4.56006	3.57639	2.45704	8.98022	14.6185	0.900981	0.131085	0.988118	0.223999		0.398238	1.71001			0.283327			0.993278			8.02281			0.550272
	3.51599	6.07405	5.56295	6.07269	0.619663	1.55643	1.97039	0.983586	0.972015	1.12198		0.352444	4.58109			2.4377			1.75113			1.5384			0.484737
	1.25843	9.38139	9.5392	2.82212	1.48816	1.60869	0.626156	0.83738	0.280699	0.455994		0.157539	17.7315			0.548824			13.8146			2.2004			1.64342
	18.1697	1.60554	3.71781	5.97387	12.5778	5.48658	0.506057	8.41148	2.1387	0.213989		0.238221	2.358			0.561861			0.570549			8.4346			0.952115
	15.1745	0.878998	5.71348	10.6082	5.79288	13.0525	0.600629	7.56687	1.76238	0.402008		0.205728	0.194			1.90928			0.29908			11.9094			0.365776
	2.08798	1.7011	3.26455	4.63531	1.32762	7.91042	3.05802	1.97463	2.13253	0.645996		2.42168	0.290009			0.476277			7.6414			1.3086			1.15037
	0.159973	3.7642	4.93246	1.61368	5.55909	8.91458	11.9559	1.87077	0.191695	0.85199		2.29147	0.747986			0.296899			7.83423			0.119801			1.7789
	16.9684	16.1215	0.514012	7.67342	1.60909	0.904805	10.9696	0.90787	1.37951	0.645996		1.93303	1.65601			0.290012			21.5434			0.7192			0.463449
	1.48577	1.25236	1.21964	5.22911	2.1535	1.16998	14.2519	1.54106	4.11154	0.564026		0.369786	1.756			0.083462			9.65519			0.5858			1.72874
	2.54405	2.0515	1.77886	1.23141	2.44096	6.26724	6.4845	0.617432	1.08487	0.582001		1.89027	4.20001			0.670523			6.64748			0.369602			3.6826
	3.67322	1.41015	0.202415	1.94466	1.8629	3.0272	0.917999	22.8651	0.0735385	0.546021		0.62719	0.654007			10.2535			7.62499			0.156998			1.08038
	3.28881	0.66969	13.8316	1.01136	12.9762	8.81491	0.630005	1.90289	9.1025	0.617981		1.12022	0.977997			13.3712			10.0388			0.2686			2.48051
	8.92438	0.591008	1.45188	2.88494	2.49156	3.00984	10.4378	0.341009	1.74899	0.527985		0.64727	1.29601			0.624662			16.619			0.0954018			0.445984
	7.2301	1.06726	1.00346	5.57211	9.74917	1.51381	5.49462	0.461709	7.16799	0.417999		1.9733	4.028			1.15345			7.37212			0.114597			0.0660095
	0.812676	1.10075	3.2575	1.0651	7.4823	1.05645	2.00261	1.572	1.77228	1.79199		1.36779	0.522003			8.69654			5.10154			0.302399			0.26001
	2.30801	9.50896	4.92009	1.10239	5.47049	1.96721	2.87162	0.155593	8.64856	0.928009		0.243636	0.552002			9.04315			0.42989			0.0671997			0
	19.6225	7.64036	1.18135	4.67791	10.694	3.18388	12.7367	1.27464	0.919598	0.973999		0.554499	1.686			1.33557			20.2238			0.0765991			0
	8.67385	8.71653	0.421641	5.15849	2.87318	10.1352	2.59102	0.17013	18.6842	1.25201		0.799282	1.306			32.5862			4.04293			0.0442009			0
	4.35137	2.51922	0.897879	1.70733	6.23437	1.17304	10.5066	1.37678	2.52537	0.377991		1.03351	1.76399			2.81139			1.229			0.326			0
	23.842	1.44467	4.6873	0.748668	1.59426	1.17255	4.3807	0.229161	2.04859	1.41998		1.43379	0.589996			1.00643			1.71742			0.0932007			0
	5.36328	1.38681	7.42923	2.65104	2.40401	2.25	2.60915	1.34315	0.192017	5.42686		0.964865	7.036			2.70074			2.7623			0.322399
	6.0413	0.996006	6.19971	10.6482	0.570436	1.6694	3.05402	0.556359	2.34204	1.84048		0.438828	1.882			1.93746			2.99077			0.103199
	10.0032	1.91638	4.80579	3.23328	3.30075	1.11184	4.31233	0.239081	0.949951	7.20177		0.0906272	0.881989			2.42284			1.61423			0.454601
	0.927979	2.94428	2.82279	2.74119	0.99937	1.78891	0.398895	0.748077	7.60438	3.52937		0.836194	0.457977			1.38325			1.27838			0.110397
	0.562012	18.074	14.2236	0.963111	3.21968	1.55027	0.294545	3.0598	31.9379	1.79808		0.50769	0.944016			4.12295			3.55516			0.360001
	0.0319824	3.73699	10.0683	2.17087	0.305694	1.56554	0.834202	0.711265	1.15002	4.40329		0.230557	2.138			2.7777			9.77932			0.0443993
	9.98434	13.4057	4.75564	3.02753	0.948348	1.77117	1.80264	9.82595	0.09198	14.459		0.325594	3.14999			3.87509			0.815138			0.0475998
	15.7337	7.86003	3.32035	0.861324	0.276355	1.62585	3.46283	4.5786	3.58757	8.0425		0.743332	1.416			18.1427			3.59424			0.987
	7.73912	4.15331	4.1154	0.246124	0.656885	1.73662	10.9118	2.948	2.33151	8.53219		0.325515	4.86536			1.10143			5.95397			0.0685997
	6.37992	2.43505	0.227744	0.387108	2.078	10.5218	4.40394	6.3529	20.4692	0.0500183		0.386007	2.99488			0.816342			5.9272			0.200397
	0.884282	3.8581	0.648626	0.56325	1.39197	2.55662	1.87413	6.25024	3.47918	0.473999		0.165738	1.37986			22.8495			4.67127			0.202198
	5.84401	1.93271	2.02036	0.115427	5.12799	8.48408	4.73106	10.4556	3.43367	0.208008		0.170692	1.85344			2.18892			8.20958			0.420799
	3.54594	2.14307	0.130067	0.730648	1.92603	2.42956	2.17844	7.02852	21.4399	1.14401		1.39026	7.69302			0.788877			24.7589			0.0160027
	7.46688	0.882918	2.29881	0.331054	2.25201	2.06898	2.8938	2.2359	3.16339	2.68799		0.640518	2.31332			0.922429			4.60039			0.0583992
	0.174053	3.82943	0.306352	0.207162	1.45996	0.275154	0.182424	0.955864	0.281635	3.24799		0.813307	13.5042			0.952915			0.79693			0.284199
	1.84114	1.52025	0.464943	0.313995	1.75403	0.49193	1.8496	4.61538	0.374823	7.16956		1.01497	3.00351			3.36491			1.05147			0.219601
	0.298041	0.458329	0.894987	13.1303	0.281982	2.59032	3.65862	11.216	1.38647	1.39889		0.272632	0.817869			2.01214			7.57046			0.0681992
	0.239095	0.598367	5.21735	2.66272	2.49799	0.800703	1.55072	23.5428	0.457743	14.8437		1.15231	2.34568			0.251663			0.489046			0.162399
	0.387372	4.64881	3.43511	3.15714	3.66205	0.861148	4.58583	24.9842	1.1054	1.41263		3.22049	0.539943			2.08862			14.9723			0.261002
	0.145109	4.89445	3.11281	7.67011	3.24805	0.822169	0.741246	23.0902	0.407639	4.6998		2.83118	1.98742			0.378006			11.061			0.118401
	0.828619	0.945187	4.78923	2.82747	1.00604	3.69938	11.2835	2.85708	0.911559	17.2314		0.0611778	2.56445			3.43325			0.664242			0.313
	0.48683	2.47615	8.66472	1.45898	0.763977	1.24627	2.5237	1.12623	0.904941	10.194		0.110387	39.2024			3.49989			0.750863			0.0822029
	0.602037	6.91156	0.746713	1.77577	6.12201	6.93341	9.375	6.20621	0.382277	18.7329		0.356415	0.474347			3.51905			1.14654			0.428997
	0.521058	4.13156	2.51882	1.91743	5.77197	0.711179	1.61986	0.210965	0.369258	1.37282		0.473955	8.66852			3.77936			1.84957			0.626801
	1.28065	25.6573	9.58179	1.41416	6.54902	1.98794	0.742569	6.12203	0.255255	2.26194		1.82065	3.35686			2.31273			21.2517			0.236401
	2.15809	5.34563	2.77123	37.8176	5.27604	2.10495	0.563027	16.8336	1.73047	3.98272		1.58765	1.19256			15.1614			3.97783			3.955
	1.01322	1.50715	1.90731	8.10033	0.488037	1.07203	2.62979	3.37579	0.200012	2.3008		3.51222	9.4923			1.57092			6.70434			1.29
	0.962846	1.43481	0.985418	9.28308	0.862	0.808875	3.63439	1.01332	19.786	13.3672		1.98363	0.735318			2.51162			8.04645			1.3388
	3.86025	13.9293	1.36928	3.8726	3.07196	2.23718	6.21116	2.85858	1.69674	3.21736		0.873732	0.668362			1.78488			2.97152			0.959801
	9.37203	0.352186	1.64465	4.84319	17.936	8.32143	1.25565	4.68659	4.86959	2.71316		1.396	0.603643			0.791278			2.59109			0.596798
	11.3159	0.392647	10.4783	7.54674	4.30784	9.85592	16.8871	0.719381	4.94706	2.54633		0.755671	0.172669			2.47654			0.603516			0.00139999
	5.04351	2.84473	3.09991	12.1985	1.59851	5.21517	0.20449	1.08603	19.7751	1.53584		0.83974	0.0560354			12.4505			1.03094			0.00899887
	2.15243	0.408521	2.21154	8.78234	18.062	1.81162	0.304642	8.31394	12.2068	7.32006		0.56603	0.372618			13.9066			2.0973			0.380001
	2.76672	0.768168	10.123	3.22301	2.09791	1.29019	1.145	8.58605	2.81838	1.14683		0.126206	0.520093			4.81167			1.6293			0.00759888
	2.93663	3.25209	7.83538	17.0896	5.76042	1.99522	10.8869	0.482569	7.85611	6.54839		0.298471	0.764406			2.56091			7.95193			0.148998
	0.657137	0.432883	1.01969	7.58623	18.8078	2.31225	5.82029	0.757093	0.494919	1.7617		0.45283	0.667425			3.20716			10.5223			4.0898
	28.624	0.288339	1.49829	5.18117	22.1389	0.376982	7.63862	0.472925	2.50321	0.842013		0.148554	1.20917			2.17925			3.17585			2.5186
	4.32404	13.5338	1.01365	0.702685	10.3714	1.36331	1.70878	2.26404	4.32568	0.672702		0.39171	0.367068			3.89043			2.96933			0.643533
	13.092	3.01734	10.8599	2.10748	5.27606	0.524149	1.08806	1.05667	1.2976	0.625315		0.214735	0.773697			2.69147			4.59873			3.76643
	1.41998	1.5505	2.902	5.73339	9.59818	1.11167	13.5116	0.516031	0.787641	8.47633		0.831154	0.601339			2.26249			5.10004			9.53398
	4.27203	4.82534	0.87565	9.806	10.4655	0.940578	25.77	2.53592	0.589701	8.65204		0.229023	0.316207			2.46453			2.18127			7.16699
	15.432	2.19237	1.58732	8.10993	2.62195	4.06308	14.341	0.624904	1.05942	1.16187		0.300484	0.565404			15.2966			2.92195			1.5912
	2.62	3.05604	2.3272	6.8334	5.78325	26.9362	11.8823	0.482566	2.71392	0.759592		0.247364	0.582091			2.48912			6.25149			0.2556
	2.01599	1.38867	1.08581	2.38422	10.5343	1.33005	10.0843	0.756246	1.89894	0.208781		0.596858	0.730151			1.13155			3.1574			0.592999
	13.3147	3.02194	1.3214	4.44358	3.38559	1.06838	3.61843	1.17255	1.56766	0.228986		0.275151	0.210956			1.0945			2.40552			0.0917969
	3.42195	1.06097	1.02745	3.14501	2.96889	0.934004	7.2634	1.58384	1.40799	36.6942		0.183768	0.290015			4.48654			0.32006			0.466797
	3.13254	0.634936	1.62556	26.4579	1.00185	4.11458	1.50773	0.642344	2.21277	0.216894		0.474443	0.939231			4.56459			1.01518			0.859203
	14.608	0.609877	1.62035	0.839372	23.2997	0.661007	0.319419	0.406142	0.188519	0.290761		0.332371	0.986429			0.893842			2.71389			0.162197
	4.1155	0.939489	1.84972	2.30222	2.20736	1.84369	1.05421	0.795113	1.513	0.518818		0.234719	0.512278			0.958148			2.97804			0.00659943
	9.24861	2.65802	1.81606	3.5491	2.55736	0.293631	5.42744	0.503123	0.310799	0.304788		0.345021	0.992315			2.38705			0.857243			1.0126
	3.2524	5.51011	0.660832	23.8409	1.32225	0.644555	5.75194	1.57822	0.187901	0.418816		0.466723	1.08601			4.57517			6.83792			1.1398
	16.2566	0.751411	0.579526	8.38372	1.17706	1.35299	7.37356	1.35827	1.61642	1.01392		1.13979	0.536138			3.33021			4.18525			5.69315
	4.02515	3.5011	2.10176	8.26852	0.969971	3.82701	5.22295	0.592822	0.839975	0.561717		0.43611	0.478102			2.09041			4.24336			8.81572
	4.23637	3.73206	1.52358	6.50557	5.992	2.77504	4.93598	0.866954	1.98194	1.09341		0.752807	0.676706			7.21804			7.78603			0.166808
	3.22723	2.25958	1.74826	6.16806	3.07422	7.03385	5.84837	2.29473	1.19024	1.44091		1.00925	0.954316			17.9771			2.15846			0.744772
	13.9362	2.72903	0.456795	3.97757	3.85649	8.68588	0.780552	0.992218	0.994278	14.5927		0.397876	1.00603			3.8792			1.56544			0.697798
	1.97109	1.27827	0.409722	4.13691	8.26191	1.98576	5.88852	0.701168	0.890342	4.66307		1.35567	0.677277			1.0582			2.3159			1.50208
	13.6378	0.819292	0.520912	4.06596	8.00322	3.20245	2.80822	1.2948	0.88999	0.62209		1.4302	0.419549			0.395401			0.650019			1.31397
	2.03412	0.437995	0.878169	7.48808	2.13591	10.0274	0.931385	0.606522	0.866998	1.04276		0.888361	0.461418			2.91879			1.48122			1.13928
	10.7905	1.53295	0.635216	7.07246	4.75016	0.99024	0.7597	4.30706	0.596432	1.11639		0.665564	0.733901			2.79761			1.17928			8.52406
	1.647	1.12053	0.425448	8.95225	4.45885	1.39803	0.543953	1.26041	0.474682	1.95063		0.542563	4.04949			15.8846			0.994337			3.0874
	2.0593	0.961623	0.607631	7.88085	14.6819	5.83748	1.38548	2.01388	0.518818	3.77987		0.223709	13.5397			2.5358			11.5011			0.980995
	8.06598	1.46376	0.494973	8.50035	2.20105	2.40406	0.837399	1.86154	0.0427466	2.86653		0.614544	3.18166			0.329193			4.99729			3.5823
	3.08952	2.59981	0.896478	8.68416	10.3944	2.06884	4.93816	12.0401	0.313318	8.43776		0.296062	1.23644			3.2838			15.7371			1.76527
	10.7374	0.852263	0.414696	4.24279	13.9149	2.35149	14.069	0.408558	9.63202	1.52859		0.276303	0.237925			0.614738			1.12806			1.71262
	1.86837	0.815164	0.574258	0.862	3.75721	10.4948	1.73401	7.34679	4.84198	7.8447		0.127131	0.514226			7.93187			2.26732			1.00611
	17.1711	0.179671	0.246328	6.28748	2.64359	9.04959	0.159973	5.47436	5.35004	2.40749		0.179587	12.6168			0.723931			0.750968			2.90817
	8.876	0.243636	0.109232	5.41828	2.05693	9.44733	7.05785	5.81814	0.515878	24.0125		0.623161	4.60932			3.90356			0.896478			5.16893
	5.4637	0.955831	0.276277	2.75567	10.0219	7.12762	3.95753	3.63552	0.922503	3.79309		0.713457	3.5782			2.59462			0.493598			0.846227
	1.85147	0.605203	0.941874	5.40724	11.8446	3.80204	1.89306	1.54999	1.72675	17.5242		0.397998	3.66857			6.64868			1.34182			2.68794
	11.047	1.44084	0.482262	3.50323	7.97595	3.80111	2.04765	5.05444	0.266449	8.97293		0.354365	0.714953			1.6626			2.16236			3.56285
	0.812744	1.25444	0.549193	4.05247	1.01289	1.02887	5.66377	6.33343	0.323206	1.70947		0.323314	0.317644			1.9679			5.54744			4.15565
	6.66313	0.694104	1.07714	5.23161	7.1477	1.69878	4.29046	11.07	0.81659	1.0726		0.0728286	0.130101			0.240092			11.7542			15.2184
	19.774	1.71948	0.902958	3.6678	4.5691	2.82072	7.79752	10.6133	0.388503	1.492		0.222671	1.27477			1.40278			3.09518			2.09423
	4.50974	4.04591	0.845139	4.74127	1.95165	0.23134	5.38071	7.98249	0.232623	2.06198		0.0234605	10.2633			5.83259			0.494825			0.960824
	3.26181	1.35889	0.235208	1.50017	2.93417	3.71352	4.13043	3.12582	0.0906043	0.494019		0.400324	1.47557			8.43328			0.860557			2.14146
	0.689655	1.36168	0.16711	1.14888	1.89008	16.3153	5.62809		1.23382	4.24643		0.351062	1.9532			1.46394			1.21021			7.78646
	1.27294	23.2656	1.08714	1.04913	2.88559	0.768033	2.65182		0.997863	2.15794		0.324048	8.88651			0.424877			0.856923			6.01385
	0.266783	2.05431	0.535758	1.03886	14.6174	0.334874	3.78232		0.64377	17.1805		2.68203	1.74001			0.575519			0.801641			0.882372
	1.72287	3.01151	0.261994	2.4088	0.755628	0.686915	3.28161		0.145013	0.268482		1.99971	11.1372			3.05719			0.629359			0.326672
	8.16702	2.557	0.708998	7.16357	1.51215	2.72741	1.12714		0.162775	2.85473		1.9695	6.03817			2.80742			0.346931			2.11655
	1.27614	2.07018	0.61925	6.27668	2.1056	0.508311	1.80891		0.732776	6.05128		1.95676	2.11521			0.80436			0.484098			2.08867
	0.144122	2.69067	0.0683917	4.17006	1.02003	0.385505	1.06811		1.40634	0.749124		0.382054	1.51263			2.62288			0.402873			6.44069
	0.785843	1.21743	0.74233	10.4035	5.23459	1.52927	1.44267		0.896779	2.53141		0.0377314	0.597983			0.368011			0.293421			2.21281
	0.49834	2.88977	1.47152	4.46161	4.96027	1.44573	6.51263		0.698628	3.70794		0.0601846	2.28185			0.781998			0.490191			6.66504
	0.244907	3.57453	0.969584	3.552	2.078	13.7113	3.64828		0.502155	1.02612		1.14421	0.32826			2.81801			0.695636			7.83092
	0.547308	3.07536	0.728861	4.51794	8.6302	14.305	6.284		0.615159	0.314219		0.249976	1.16467			0.0019989			0.294255			0.434669
	1.63538	10.8763	1.56353	6.82202	3.95154	15.48	0.309998		0.433875	0.708566		0.439636	0.308597			0.607986			0.779103			1.24525
	9.60929	6.80179	0.880942	4.38599	3.63516	8.10973	0.362		0.2878	3.21015		1.02301	0.336143			0.23201			0.158442			1.1402
	3.07793	1.96729	1.38487	1.56403	2.93268	9.15919	0.114014		0.707906	1.88042		0.588505	0.14678			0.936005			0.0898057			7.90385
	8.23481	1.66388	1.42878	1.37201	4.25276	5.56698	0.584045		0.493447	17.3132		0.745178	0.838464			0.584			0.182639			17.7708
	9.92701	8.13327	0.202998	2.078	11.5828	1.08284	0.817993		0.362111	4.8642		0.116098	0.534061			0.633987			0.598101			9.23878
	6.49117	9.19734	0.468105	2.92603	2.44199	2.81308	0.127991		0.626431	15.922		0.423154	0.951891			3.27941			0.58509			7.02951
	1.35797	17.1574	0.172668	2.47198	2.60317	1.4701	0.374023		0.790067	2.93895		7.10124	0.594654			22.2132			0.450833			1.9047
	2.14001	3.18526	0.379341	7.6311	4.29887	0.605138	0.722046		0.661708	8.49924		3.65918	0.898265			2.7373			0.221474			1.99788
	0.466003	7.1004	0.28445	5.99442	3.71549	0.391806	0.112		0.123222	14.5632		0.745047	0.0612207			11.4487			0.347969			3.38793
	0.788025	8.65903	0.406732	12.3884	1.46063	2.9516	0.135986		10.2505	5.11136		15.3464	0.169434			10.6689			0.277714			0.0606555
	0.461975	8.89634	0.353652	3.245	3.85895	2.52027	5.85682		2.96177	3.8579		4.00224	0.273898			24.1388			0.189317			0.49996
	8.251	2.53525	0.242112	2.88765	1.46089	13.128	1.67001		0.210633	5.34543		1.42537	0.359685			0.8853			0.295087			0.669107
	7.99888	4.10419	0.160085	2.80474	1.57846	5.02382	0.470001		1.79978	2.45066		5.61341	0.594553			2.55511			0.458008			3.23778
	1.3279	5.54281	0.243224	4.25776	5.49463	2.31336	18.5395		1.47512	2.47045		3.81819	14.4286			2.7942			0.24261			13.6077
	1.69045	0.784556	0.126262	6.76485	5.93114	7.64761	3.296		1.74979	1.64882		2.05909	4.66355			12.578			0.154742			9.71947
	2.45098	1.89012	0.156794	5.60628	6.70223	2.46039	1.63639		1.16775	2.5453		1.19608	14.9284			0.0479889			0.463922			4.02293
	1.37203	1.19432	0.228838	1.33307	14.1916	2.34445	4.89708		1.80678	2.76903		1.11409	8.05684			5.65401			0.45419			7.64951
	0.782729	14.2998	0.105598	3.64469	10.6925	4.28108	6.91277		3.83432	5.66351		0.370948	2.36509			2.716			0.160454			1.76368
	0.272426	19.7297	0.308827	5.73444	5.31184	4.21797	1.87213		2.98911	5.09223		0.970678	1.2137			1.65601			0.651389			4.28483
	0.129733	3.87729	0.265522	5.64817	16.3373	1.13461	5.16955		0.488846	4.68803		0.910364	0.882157						0.221097			3.07322
	0.198493	1.13395	0.0900269	2.58579	11.2075	16.3553	1.95184		0.371653	20.6798		3.3444	2.46877						0.217094			8.53717
	0.269995	1.81689	0.451632	6.43614	4.88231	0.736056	2.39232		0.183599	7.56414		1.33283	10.5071						0.300155			1.73079
	0.206734	26.8343	0.0869396	0.415741	7.42457	1.92402	0.965997		0.470007	9.62025		1.15892	2.73967						0.154199			1.05865
	0.182184	12.4228	0.115758	0.207696	1.37591	0.490756	0.867433		0.747331	9.6957		2.44863	3.43685						0.529756			10.818
	1.11807	6.8161	0.714802	0.17631	12.4593	23.7838	13.516		1.22248	2.85193		9.93585	11.8964						0.210312			4.93954
	2.63289	6.73769	0.434683	0.13436	16.8159	6.69231	5.97202		0.996094	5.49242		0.615521	2.11303						0.288048			2.94249
	5.42497	9.28758	0.0280874	0.278878	1.51607	3.67641	13.924		1.58191	4.8633		0.599093	7.63401						0.172779			2.15905
	1.03198	8.77732	0.209396	0.385716	3.57012	4.96704	16.6655		0.56189	0.959043		3.21184	4.52188						0.284591			3.06341
	6.242	6.624	0.323966	0.149902	36.8899	3.84041	15.833		1.36792	14.9784		2.37886	7.96233						0.484473			0.534162
	5.51534	5.81565	0.340286	0.154981	16.3248	4.58487	1.04753		0.375977	3.96841		0.722871	4.60027						0.190098			3.30714
	6.3734	2.36769	0.101195	0.42268	1.01866	8.82607	1.47834		0.593994	6.51544		0.491031	21.1764						0.248348			0.836293
	1.14602	17.1159	0.221326	0.0975915	2.97475	2.63643	19.6432		1.12	14.5535		2.5143	4.85215						0.183884			2.7484
	1.06681	11.0253	0.683613	0.0855995	6.3276	3.54448	7.44578		3.45203	13.0482		6.988	9.50632						0.156606			5.87613
	5.40963	17.4889	0.185329	0.245103	2.58254	19.4135	11.6916		0.555969	7.8211		3.48403	19.725						0.130032			12.3554
	3.17113	3.68861	0.0833166	0.115573	0.474206	6.73442	1.08376		0.0400391	6.48147		1.46545	20.2748						0.183077			13.9919
	1.86886	6.22682	0.322382	0.300957	2.09892	7.91084	5.80393		0.0319824	6.39124		10.529	2.80768						0.0832135			5.55008
	5.65158	12.584	0.662998	0.493694	0.442731	6.62358	7.50146		8.10393	9.87565		3.13969	9.34799						0.195376			9.88433
	7.99054	9.25736	0.108898	0.101307	1.68029	3.242	7.41361		2.33208	3.52754		4.02988	4.5						0.269654			1.68793
	0.501712	6.80682	0.0223279	0.131511	1.12779	4.79199	17.4182		0.486339	7.56656		4.94952	1.34399						0.140243			3.04401
	7.56168	8.61288	0.439822	0.165621	3.40329	16.096	9.16451		8.20899	11.3163		0.272634	1.67599						0.498529			4.72601
	3.51564	5.53505	0.228273	0.398966	3.14423	2.80553	8.898		2.64521	4.3864		0.676402	5.83801						0.337923			4.13653
	9.06964	11.8358	0.229448	0.217565	2.50314	2.47768	16.3637		0.543156	2.94009		1.62644	1.14603						0.208636			6.81827
	2.57751	7.12598	0.120407	0.267026	0.492865	2.33132	7.56204		0.846364	1.72566		4.56721	3.71878						0.0809109			2.14401
	2.38755	3.31758	0.532655	0.469837	3.244	0.578873	4.06673		9.34188	2.92384		5.56396	3.59452						0.0887687			0.863414
	11.0006	5.92599	0.251542	0.555774	9.80644	4.15977	0.891643		8.2526	4.82267		2.086	0.520231						0.07065			14.7401
	7.94596	3.96157	0.162593	0.162099	1.24765	5.62995	8.76403		14.522	1.51407		0.455994	0.685093						0.0463852			1.03881
	11.0948	2.93573	0.300226	0.2367	8.06454	0.365967	23.1737		2.35349	6.79264		0.296021	2.76218						0.251257			1.58611
	17.7592	7.86519	0.365648	0.586958	0.987977	3.17725	19.0799		1.45884	5.40086		1.422	1.07905						0.30691			0.262812
	7.36613	12.9637	0.0172413	0.473253	1.5885	7.81346	9.40628		11.2119	4.45836		0.722046	1.49807						0.459934			0.331474
	5.08368	12.8602	0.362665	2.59621	1.23666	0.06604	0.865511		2.68758	2.74181		0.600037	15.9028						0.123167			0.0440939
	13.7966	7.41305	0.141385	5.95783	2.22945	0.459961	1.39189		9.59174	3.10627		0.211975	29.5782						0.248128			3.58165
	3.16635	8.16954	0.239673	14.2331	4.77452	0.197998	12.031		2.95577	2.08871		0.393982	1.49802						0.114143			1.35496
	2.91041	2.0576	0.268694	6.32111	1.31782	0.00799561	17.765		0.0980225	1.35953		1.74603	0.192017						0.312829			1.34891
	1.09963	1.321	0.66829	12.0271	5.01965	0.0899658	14.6554		0.671997	4.75034		3.98798	2.228						0.256082			3.45185
	3.05524	1.98429	0.363985	6.4082	3.57014	0.205994	3.62997		0.0820312	5.01531		0.09198	1.78201						0.260779			3.50885
	1.58316	12.9897	0.692581	2.65461	2.37726	0.299988	1.15563		1.68396	4.81754		3.37799	2.828						0.269455			3.62591
	5.3798	3.17358	0.197701	8.65702	11.9558	0.34198	19.8289		2.51208	1.07423		2.73199	1.392						0.211566			1.43371
	2.2033	6.28695	0.976677	10.3383	1.97174	0.100037	33.479		8.98395	3.92604		0.33197	13.4378						0.192664			12.4255
	5.4134	3.94816	1.00986	2.8669	3.7656	0.235962	3.72886		0.332031	1.75925		0.0880127	3.96601						0.223615			3.49288
	3.45639	8.29345	0.984599	15.8501	0.616562	0.171997	5.61135		0.932007	1.08445		0.691956	3.3238						0.186016			1.03175
	3.71068	6.59592	1.18049	5.01809	3.38459	0.0579834	1.07248		0.109985	1.8772		0.0960083	6.11271						0.130251			1.25577
	5.50564	7.04197	0.428301	1.68053	20.1757	0.00598145	25.9657		3.784	0.658163		0.280029	1.30421						0.063824			0.276008
	4.2877	16.8214	0.640464	12.7925	6.1929	0.731995			21.4059	0.296402		0.791992	7.72609						0.25887			0.382262
	7.80749	5.51438	0.7049	1.74852	7.61807	0.170044			5.18646	1.10108		0.197998	1.73616						0.501861			0.507137
	11.8889	4.55003	0.496132	1.94807	13.0611	0.604004			24.5006	2.34042		0.883972	6.32001						0.112571			0.918076
	8.46078	5.33165	0.230684	1.95773	3.49776	0.195984			6.33045	4.17429		0.343994							0.239212			0.300402
	23.345	2.46058	0.475555	2.12983	2.57827	0.380005			1.11035	1.42527		0.209961							0.229462			0.439992
	3.38861	2.99475	0.242411	2.30419	1.74464	0.375977			2.32082	0.393854		0.481995							0.284333			0.540932
	8.29562	12.222	0.165267	3.25082	3.32026	1.54803			3.76186	0.701612		0.458008							0.093991			0.564858
	1.00303	0.71365	0.152156	2.86896	0.724187	0.0599976			7.93408	0.755186		0.854004							0.0635146			0.73846
	2.45659	5.63283	0.249783	7.2542	0.512326	0.47998			19.2301	0.144888		0.0360107							0.160869			0.420128
	0.358052	0.318924	0.116941	10.7638	3.14339	0.0379639			6.7658	0.661081		0.290039							0.27834			1.14594
	1.93049	8.02254	0.416226	3.89921	1.70869	0.118042			0.820007	0.510766		0.76001							0.330206			1.45171
	1.9975	1.28674	0.334583	4.66879	2.08718	0.150024			0.426025	0.806907		0.664001							0.105273			0.846781
	1.88814	1.16647	0.472401	10.7953	8.15646	0.0540161			1.172	0.528		0.25							0.228319			0.104336
	1.08685	3.75673	0.547305	6.6024	2.48973	0.97814			0.216003	0.300178		1.40997							0.296666			0.405476
	1.99892	3.01858	0.125921	1.62118	2.3139	0.86837			0.757996	0.874863		3.85421							0.15799			0.621111
	1.19253	12.9464	0.268629	2.37991	1.44549	2.68139			0.254028	1.34246		3.06512							0.0325294			0.726086
	1.79016	3.96428	0.331768	13.14	5.47823	1.7488			0.14801	1.61006		1.09982							0.232625			0.28904
	0.418826	5.44307	0.475584	15.6416	2.48553	6.92573			0.304016	0.155634		0.0536634							0.130355			0.331885
	1.3919	27.1482	0.684993	20.0072	0.735217	0.391112			0.637939	3.9185		2.12129							0.318255			0.473162
	1.09052	6.13884	0.0957299	6.91165	21.4953	1.011			0.291992	2.62474		1.29722							0.249681			0.537521
	0.874326	2.99225	0.134346	9.21149	22.1919	1.50537			0.659973	2.07266		1.87449							0.297405			0.627709
	0.481316	14.8952	0.441015	9.82825	1.11956	2.6032			0.617981	1.01097		0.201965							0.116298			0.891202
	0.602364	3.52197	0.605579	3.39518	1.43122	0.0560303			0.0479736	0.867433		1.60399							0.35724			0.279979
	2.73376	4.06883	0.81464	2.79991	1.11622	0.362			0.00598145	0.787211		1.0589							0.198077			1.0008
	0.89698	2.21604	1.28375	7.111	2.20948	11.6238			0.0240479	1.80787		4.87403							0.0359802			1.06175
	10.8511	10.1858	0.809933	3.55329	0.752748	1.59812			0.746033	0.374207		3.47365							0.301646			0.351526
	3.19642	12.6957	1.33368	2.8702	2.40457	1.48902			0.0440063	1.51297		1.15935							0.276237			0.536537
	17.3259	8.33413	2.37807	6.78983	3.28677	6.67622			0.78595	2.47995		1.15044							0.254628			0.399306
	4.87489	2.78935	0.82065	4.7036	2.15797	2.43223			0.845947	5.72015		0.910018							0.214318			0.424831
	4.9034	2.81261	1.08882	4.70417	5.29078	5.23815			0.106018	6.02107		0.123222							0.271921			0.626237
	7.64643	8.53686	0.110938	2.25721	17.1222	1.41802			0.026001	4.84903		0.85776							0.0568624			0.428254
	8.79317	2.79925	0.491342	4.91533	8.77009	1.21541			1.06598	6.62689		0.551038							0.215809			0.413771
	11.7678	11.6915	1.29126	0.770768	20.9269	0.636169			4.60602	1.37807		0.177395							0.362667			0.460606
	4.39055	1.90715	0.196727	16.7587	5.28494	0.679893			0.400024	5.86318		0.671901							0.0668397			0.286746
	12.776	1.84657	0.183581	9.88132	3.14419	0.677663			0.184021	3.47914		0.30715							0.262072			0.446977
	21.7491	0.441569	1.0939	3.63301	13.1979	0.600618			9.05096	1.06808		0.84244							0.147132			0.487821
	6.91284	7.7653	2.11722	9.15994	12.0951	0.483809			9.23109	6.19292		2.024							1.54073			0.438042
	7.31317	1.23898	0.374233	4.87525	24.0006	1.13042			1.92061	1.02432		4.83587							0.189149			0.143731
	4.06308	0.585061	0.312556	8.8399	10.5061	7.48781			1.04936	8.6677		1.14547							0.787916			0.467013
	15.8276	1.78975	0.959609	2.56007	6.29947	2.55513			1.67984	2.83128		1.34256							4.61022			1.00346
	7.0241	13.9558	0.619504	0.850404	8.7053	3.44649			4.2144	2.83521		6.47242							0.193912			1.11666
	1.00329	4.31453	1.45615	0.325989	22.175	22.4459			2.10478	1.63798		3.35787							1.69462			1.03366
	3.25613	0.919825	3.2374	1.11401	1.03739	5.1861			2.51096	3.66656		0.470986							2.2933			1.83764
	1.49642	1.308	0.944831	0.533997	1.26811	9.73459			6.12751	5.92054		1.07259							11.612			0.928609
	4.68985	9.9376	0.416446	0.211975	1.37981	18.775			4.49499	2.9536		0.846977							6.74053			0.947314
	0.696765	18.4383	1.79089	0.350037	1.45775	2.42945			0.300488	1.37642		1.90091							0.648609			0.914378
	0.574693	3.60281	2.18099	1.49597	0.397818	13.0329			1.58357	1.59008		21.594							5.05183			0.613998
	8.07594	2.90319	2.48139	8.36212	0.119883	6.41668			6.63186	0.728342		8.50604							5.29564			0.487602
	3.54108	3.58262	11.236	2.60915	0.637773	5.0029			9.90555	2.81475		7.13443							15.1313			0.663399
	3.29888	7.29938	4.61271	1.18544	0.972227	0.372986			4.04925	4.65448		5.58778							2.54874			0.662399
	17.1437	3.77098	1.91578	5.30148	1.4832	0.641007			5.03488	1.51138		1.79039							11.163			0.282204
	4.95841	2.79682	0.412275	2.45821	0.514037	1.19612			3.13817	8.6383		3.43432							2.91036			0.565796
	21.6392	4.45664	1.41315	1.09266	1.76384	14.5027			3.55495	9.60527		6.03453							3.09545			0.295998
	3.26937	5.76299	0.607299	14.0063	2.40244	12.2741			3.10797	12.9159		2.6062							2.17776			0.3992
	1.20656	5.07591	0.446239	4.41804	1.12959	0.933645			1.47416	24.1233		0.78857							4.23322			0.223999
	0.68396	1.87059	0.372805	8.73391	0.173637	27.1703			3.30212	10.1692		12.3477							7.20257			0.647797
	15.084	3.12457	0.134899	2.40252	0.970512	3.0171			4.4345	4.57024		4.32663							11.2893			0.134598
	0.796021	2.9314	0.284413	9.51271	19.091	1.0599			3.46853	10.4341		0.945929							1.74294			6.547
	0.888	11.108	0.686234	12.5308	2.98804	15.8751			23.6915	15.9628		3.22592							0.538631			0.304645
	1.79999	0.441956	0.455676	2.1573	21.0512	0.738401			2.04803	2.13589		0.870047							1.33536			0.2111
	0.10199	0.231995	0.645791	2.33981	3.13754	5.388			6.862	5.27228		1.70391							1.10037			0.860781
	0.515991	3.77854	0.87184	4.77284	2.8267	1.198			0.0880127	1.48766		1.59143							11.8496			8.21403
	4.23985	2.90114	0.570682	5.46399	24.3751	1.04004			7.77802	1.57137		2.61254							1.66688			0.870796
	12.2606	27.7534	0.421442	1.81604	0.362049	2.56201			7.37844	27.8606		0.386233							5.81575			0.987404
	2.17272	5.12372	0.173138	1.85205	1.41602	1.85199			14.9591	2.28		0.196098							0.280242			0.359406
	5.6504	0.962409	0.241963	2.53998	3.40204	0.552002			6.46422	9.25241		0.123733							0.515109			7.48591
	5.21462	4.69061	0.0639603	1.19	1.48999	1.396			4.36117	7.12074		0.52823							7.09027			0.813153
	3.4687	13.9944	0.0855021	0.244019	1.29199	1.00403			0.343503	5.7214		0.183665							1.5614			9.59353
	0.0360107	1.72876	0.143338	1.25258	1.16602	2.242			4.34458	6.48477		0.73858							0.040802			1.62094
	0.854004	4.08304	0.166748	1.46785	9.34638	6.33795			4.41434	0.879622		0.22046							0.556602			1.32457
	2.82397	4.7274	0.196543	5.84374	6.10622	15.2878			12.3228	3.35269		0.341244							0.706795			1.71874
	4.586	4.83811	0.0471454	6.42507	0.981238	1.18243			9.95498	1.27923		0.572277							0.119995			6.04645
	0.0360107	1.49997	0.190074	4.74262	11.9725	7.19208			4.19976	2.67012		0.272322							8.5525			16.0977
	11.8569	7.49246	0.707713	10.0545	4.89613	0.702032			7.1719	1.53469		0.111473							1.90402			2.57164
	12.0095	9.76127	0.221869	4.35631	1.07443	5.27094			1.44004	3.86276		0.330101							1.31677			0.836779
	19.0007	0.555212	0.293535	4.47192	4.36738	1.74691			0.358234	12.9114		0.393855							2.01225			0.261823
	10.3304	1.66554	0.153959	1.35736	15.2266	0.942499			0.1053	0.930883		0.37749							1.99281			3.78922
	3.27726	3.55573	0.310432	4.57239	0.207545	2.15127			0.264855	6.73091		0.212025							0.377507			1.04156
	21.3309	9.37992	0.35604	11.9765	5.85058	1.46676			0.0381527	1.47628		0.308981							1.47558			0.471492
	11.8944	2.17944	0.590497	12.936	0.548929	7.69487			0.402135	0.256195		0.0748115							8.50909			3.29285
	14.4599	0.979247	0.813625	11.3901	2.614	5.14007			0.079271	7.80549		0.180851							2.94596			4.02414
	6.74445	7.32939	0.956172	3.36445	10.3378	1.67401			0.656773	1.32407		0.122165							1.07696			0.976113
	3.96172	2.58332	0.799284	11.2553	0.544878	4.85153			0.0594106	1.5442		0.354193							0.869478			1.18084
	13.3625	3.76551	0.317843	10.7897	1.57606	3.61643			0.524328	2.04895		0.360899							2.01633			11.0019
	3.63745	17.7138	0.375494	4.32778	4.75191	2.71751			0.407642	1.46591		0.333088							0.375852			0.818955
	7.92278	7.84664	0.381032	5.0535	23.9107	11.7263			0.0995765	2.12811		0.68674							0.43559			1.37538
	7.5968	0.163189	1.79628	10.7377	0.482061	1.02878			0.171743	1.60303		0.688188							1.58372			0.62048
	9.47363	14.3127	16.4925	8.51716	11.149	1.35787			0.38513	1.32522		0.877101							0.816319			0.274223
	5.81244	3.19794	8.53708	14.6786	2.40184	0.890518			0.238909	8.40772		0.0899307							0.692888			2.89766
	5.72971	5.42326	16.6091	3.58398	0.585351	1.76394			0.0997411	1.28839		0.289139							0.763667			0.939687
	9.87541	3.2742	4.52174	1.25403	6.04096	4.88532			0.70248	0.564335		0.23316							0.981964			1.79531
	3.2174	4.81896	2.03894	0.926025	2.32704	11.4981			0.333909	1.54609		0.312628							3.24653			0.900917
	8.539	2.03827	1.11927	0.83197	4.16075	5.21917			0.120233	1.7841		0.215949							0.16264			2.2645
	6.53689	1.61897	0.0263112	0.812012	5.99346	1.07404			0.121147	0.670834		0.0567342							1.0899			1.10204
	2.93092	2.63403	0.771641	1.276	7.62432	4.90802			0.40371	1.23844		0.421638							0.610549			0.315393
	5.71522	5.16311	0.561423	0.537964	12.1779	5.90405			0.142344	1.24956		0.153768							0.505621			0.897814
	3.10563	13.5074	0.593869	1.10803	1.74761	0.740051			0.280942	0.893982		0.366875							0.911323			0.30611
	0.69482	5.86509	0.582389	0.872009	2.80993	2.40997			0.301504	18.4537		0.328888							1.85668
	5.9143	6.97063	0.142193	1.35797	5.46977	2.138			0.31788	2.81957		0.304165							1.29878
	11.2492	3.43282	0.195353	0.349976	5.04144	2.91803			0.200203	1.65138		0.373938							2.84385
	2.49813	3.44476	0.440376	0.719971	1.52421	1.84796			0.150395	10.3479		0.310268							1.42727
	7.63599	0.921271	1.76	0.585999	3.78355	1.55205			0.145617	6.50582		0.429329							1.24154
	5.46796	1.96778	0.187049	1.51801	4.41317	0.536737			0.0452757	2.24445		0.35692							0.35415
	3.26801	16.6035	1.12655	1.672	18.8562	0.254168			0.211553	2.53833		0.157357							7.46069
	0.656006	2.43174	0.568252	0.519958	16.0894	1.14864			0.249271	0.328003		0.0724288							0.820153
	1.78998	3.41157	4.93522	2.81201	21.9577	1.1278			2.27061	0.324036		0.325603							0.624119
	6.92401	12.0166	0.985122	6.04868	0.80067	0.508533			0.615815	0.495972		0.104859							0.275774
	2.896	2.36603	1.28757	2.57481	7.18077	0.726554			0.271591	0.809998		0.270604							0.188291
	1.84601	7.73316	0.261886	0.517044	2.71936	0.232306			0.246989	0.686035		0.230133							0.28686
	2.80518	2.88617	1.48284	1.12247	3.02554	0.699369			0.171507	1.49005		0.416568							0.890868
	10.4553	0.824248	0.558494	1.1167	7.41545	0.628615			0.843536	0.981995		0.254352							0.280062
	5.31155	0.855835	0.329948	1.89659	9.21818	0.456238			1.13276	0.130005		0.500957							0.470853
	0.42046	11.3927	0.19591	0.91538	10.9924	0.356581			1.6311	0.962036		0.137427							0.802903
	24.5069	2.61473	0.539291	4.54623	16.2845	0.393129			0.256269	1.03198		0.503901							0.411298
	8.49284	2.77047	1.57275	3.51202	2.8356	0.10802			1.91858	0.959961		0.173568							2.64561
	6.41259	4.14165	1.04726	4.90399	11.332	0.693398			0.348883	1.04596		0.0246919							4.93658
	22.3084	7.29804	0.278315	3.19598	3.84894	0.408262			8.44062	0.595947		0.1939							1.43012
	10.61	10.6468	0.0789279	2.76996	3.08869	1.10811			17.6729	2.75403		0.413185							1.14495
	2.80318	1.99471	0.749777	1.34399	5.04329	0.320111			3.03131	1.00598		0.127362							3.38207
	2.60197	2.38633	0.739688	2.51202	1.08197	0.837815			1.40862	0.0939941		0.25763							1.26857
	4.89913	1.19095	0.637915	3.54999	0.323416	0.639859			8.34441	0.230042		0.136298							17.7656
	5.00586	7.97746	0.368383	0.197998	11.9121	0.727185			7.43272	0.492004		0.0763422							4.0969
	8.87	4.00964	0.259622	2.534	1.99709	0.139507			0.982263	1.00201		0.187594							3.57757
	0.618651	8.74953	0.198038	10.448	5.71706	1.13603			2.04962	0.513977		0.433233							6.34361
	6.55251	4.56095	0.35819	2.242	0.596413	0.349814			2.43325	0.0880127		0.139443							2.17894
	7.44787	14.3226	0.126118	2.60004	5.65657	0.574917			4.25253	0.0319824		0.442687							2.5713
	7.67237	17.0579	0.182182	1.30804	9.74955	0.776799			0.193273	0.289978		0.143664							0.752101
	1.04518	7.79607	0.199143	2.88202	21.577	0.353712			0.174907	0.348022		0.525354							0.566378
	0.977473	1.19636	0.0704295	12.6862	24.6677	0.234345			0.13058	0.213989		0.174624							0.381757
	6.06221	2.55819	1.80208	16.5433	17.6927	0.466351			0.249828	1.66602		0.257348							1.85011
	2.46059	11.0564	0.676978	2.42899	13.8003	0.206803			0.108683	1.36798		0.218905							0.635803
	2.53596	1.27369	0.19925	19.4205	17.3374	0.667641			0.114031	0.131958		0.153718							1.58779
	10.6413	8.33749	10.8704	11.6864	1.30404	0.573381			0.110087	0.587952		0.315662							1.26741
	10.7012	4.17348	12.203	22.6721	17.6633	0.799375			0.214238	0.0960083		0.0938816							0.104599
	3.08784	1.98312	2.86709	20.3248	7.90803	0.233517			0.106278	0.201965		0.511205							0.840195
	2.02125	12.3326	9.10179	11.4119	7.96995	0.708164			0.449097	0.589966		0.168429							1.74087
	1.65629	13.2526	4.67339	3.75223	2.20877	0.691142			0.257446	0.0379639		0.219919							4.0513
	1.03157	5.78112	10.9029	1.56363	10.2566	0.080314			0.113998	1.24402		0.146551							2.36042
	0.743997	2.06681	1.06616	3.36164	9.42082	0.111591			0.206506	0.85199		0.162958							1.87604
	12.9798	14.4541	1.25633	14.899	10.7918	0.087208			0.134508	1.35602		0.220166							0.947341
	1.14181	8.79231	0.641737	1.91598	4.45248	1.0407			0.370045	0.175964		0.226609							4.56104
	3.53672	17.3218	0.90189	3.51878	5.4893	0.570541			0.130235	0.765991		0.715636							0.60257
	0.19699	7.91081	0.687097	28.7668	8.21609	0.530636			0.279411	1.51404		0.35341							2.07512
	1.69726	5.46332	4.59861	2.95712	12.1057	0.278366			0.157281	0.869995		0.381706							4.81298
	1.62438	4.49978	0.496224	0.989344	17.138	0.114539			0.304843	0.0459595		1.27734							4.1256
	14.9357	1.19594	5.77921	4.7901	2.31605	0.323348			0.186649	0.846008		1.61395							9.24651
	20.942	0.294716	20.7991	14.4772	0.880005	0.116008			0.112017	0.854004		1.58025							1.30072
	1.56	2.47444	0.105396	2.59004	1.50397	0.6896			0.170003	2.95001		4.70955							8.1934
	0.00799561	6.93506	10.5816	7.84019	1.59399	0.319334			0.110047	0.112		3.71489							2.58196
	11.0145	3.93275	1.16934	7.12791	1.138	0.516598			0.287016	1.06995		0.432045							3.91225
	2.13837	2.07802	0.334195	5.12961	13.604	0.143181			0.240013	1.09671		0.680901							5.69817
	0.305087	6.23295	1.32801	13.1894	13.9137	0.296899			0.345629	1.85429		0.619844							4.19067
	0.520727	21.9323	0.851191	5.1975	10.8615	0.77563			0.260571	5.3219		0.516452							18.3661
	5.22716	5.36358	0.253183	20.0776	13.6899	0.376603			0.0546178	3.69745		0.731557							0.330506
	0.533487	13.1816	1.07203	16.7102	12.719	0.254955			0.17804	10.1752		0.262833							7.9299
	0.571506	11.4431	0.448563	27.126	3.22173	0.228973			0.639359	5.53719		0.360087							6.00497
	0.142418	0.80822	0.228973	27.1042	1.46673	0.358795			0.520623	3.4046		0.51661							10.5216
	0.346204	1.58393	0.441065	4.236	19.1905	1.07746			1.08587	10.9849		0.350119							0.268873
	0.0291338	25.304	0.5202	11.4355	12.4045	0.26779			0.423951	1.69697		0.511785							11.973
	0.519536	2.19054	0.0388376	11.324	4.34701	0.606384			0.291568	8.97407		0.0961912							0.2976
	0.666015	1.77497	0.168459	2.88626	0.46292	0.91309			0.0937008	2.92517		0.59208							2.4822
	0.676662	4.26076	0.158676	1.34781	2.81327	0.105551			0.299269	5.7643		0.162554							4.532
	1.40871	1.58365	0.0704642	6.21116	1.09189	0.414105			0.166048	3.698		0.247338							2.4334
	4.21211	1.42526	0.738671	0.929993	0.787271	0.513026			0.636856	3.43957		0.264779							4.0594
	4.98799	1.59489	0.0379651	0.375977	2.06166	0.888423			0.152328	9.85508		0.307222							0.403198
	17.5675	1.45737	0.217118	1.20599	6.09244	0.215424			0.123331	8.888		0.201405							2.3904
	12.4854	2.37741	0.538644	9.73147	4.71928	0.86411			0.212793	12.2937		0.17591							0.542603
	5.8184	1.80055	0.821422	3.41236	3.6168	0.254482			1.63921	6.88599		0.217757							8.43539
	6.96646	2.10771	0.00201416	4.79994	5.75704	0.37959			0.933819	18.342		0.322234							3.7274
	2.21853	2.69323	0.433908	3.27045	1.89436	0.266471			0.932023	3.70605		0.160271							0.984802
	3.48505	3.30161	0.431041	0.644381	0.837234	0.173667			0.175254	7.62195		0.333456							0.8256
	7.40928	20.4099	0.876366	4.95253	0.286844	0.647264			1.65667	1.828		0.239646							0.372398
	10.2005	4.10123	1.62761	3.71524	0.244293	0.164265			0.464542	0.845947		0.109388							0.587402
	1.07692	4.97602	0.747576	1.78174	0.526016	0.376435			9.74825	6.65176		0.121056							0.982002
	3.16087	5.57585	0.693398	1.411	0.690269	0.126685			2.92771	0.850037		0.0715763							0.0521927
	17.4464	3.65519	0.334026	0.776821	0.272069	1.31286			0.765945	0.765991		0.110107							0.238403
	0.51001	0.739835	0.282837	0.224181	0.773378	0.229522			0.22224	2.492		0.211012							0.357399
	1.77203	1.26239	0.162988	0.296534	1.41021	0.397876			0.611865	0.366028		0.298903							0.0765991
	0.992004	1.01828	0.513606	0.144175	0.534816	0.499076			0.916454	1.62799		0.263624							0.817802
	12.317	1.37624	0.629262	0.865653	0.533633	0.411097			1.09289	0.00396729		0.101983							0.702599
	0.878248	0.91896	0.344104	0.943978	0.304388	0.302232			0.377121	4.59204		0.19002							1.352
	4.80614	2.25778	6.83847	2.21296	19.522	0.326794			0.153856	5.4942		0.0748325							1.21001
	4.13257	1.06866	1.81032	2.61977	5.2986	0.261822			1.48351	1.9604		0.122216							9.20495
	6.00438	1.62457	1.28249	0.971449	12.626	1.00697			0.676803	8.4624		0.126871							15.6841
	4.4299	1.66605	1.18098	3.68488	3.73401	0.851368			1.43188	2.26761		0.231753							4.1736
	4.72803	0.633553	3.17157	1.72571	0.161987	0.908552			9.59782	10.2629		0.093741							0.678802
	11.1985	1.87105	7.87327	0.827948	0.324036	0.693213			0.281998	5.15112		0.148947							2.6656
	17.2424	6.54167	2.07365	0.154838	2.94604	0.272708			1.23399	5.78478		0.28859							2.4802
	12.8283	12.8531	1.67335	0.685549	8.66023	0.382815			0.844009	1.22089		0.12551							4.3136
	4.2748	15.5689	19.3939	0.156019	10.4035	0.896464			0.535995	0.78127		0.16763							4.0762
	21.5897	2.69376	1.8321	0.171815	16.7754	1.0834			0.367996	0.948814		0.410428							2.34499
	5.05233	8.10311	0.734845	13.2955	17.8489	0.403684			0.276001	5.26111		0.0920691							1.608
	9.28604	0.469918	0.895528	10.7331	1.60265	0.663412			0.417999	4.31087		0.264559							1.95524
	10.2152	5.59101	0.618501	1.2327	2.06418	1.73817			0.363998	0.670548		1.66398							3.59242
	2.69481	1.02175	0.882628	4.09876	5.43574	0.738839			0.650009	0.5964		1.11046							4.23544
	2.51328	3.86977	0.285743	4.59735	1.95551	0.315231			0.0920105	0.643464		0.0999352							8.35034
	6.80695	11.7112	0.346102	1.904	1.43053	0.786064			0.600006	14.9762		0.0874782							8.02973
	2.47898	0.256763	1.26128	5.46871	0.718373	0.270132			0.246002	6.0658		0.0537096							5.10003
	4.789	1.54777	5.40478	9.98326	1.25843	0.35526			0.412003	0.910954		0.0461491							0.824333
	0.981214	2.12107	4.2599	12.7236	0.22274	0.186957			0.54599	3.86646		0.0386174							2.05657
	5.45016	4.02575	1.37321	2.47896	1.93254	0.561132			0.550003	9.00887		0.113174							0.945999
	8.20343	1.20642	2.32057	0.553265	0.814141	0.405429			0.402008	5.77902		0.119634							0.2836
	14.1499	2.81049	1.24744	1.9134	0.958658	0.618165			1.05399	2.14201		0.120288							0.667397
	0.943101	2.79902	1.62433	0.607414	0.828209	0.227901			0.142014	0.794619		0.112655							2.1192
	1.83145	1.25407	1.33157	0.323104	3.4338	0.306761			0.147995	0.279392		0.292477							11.177
	4.88367	1.31539	1.19416	0.734107	4.85488	0.429955			0.660004	0.844033		0.299294							0.979996
	16.7038	3.63954	1.15195	1.52398	2.14214	0.262453			0.125992	0.485538		0.262183							0.729599
	10.7897	11.6228	0.964951	0.224008	4.25314	0.174011			0.354004	3.80676		0.112574							0.607407
	3.11522	4.26452	5.01891	0.55107	2.67371	0.400084			0.813995	1.20653		0.152485							0.00961304
	15.6359	11.125	0.796709	1.10997	3.64314	0.274618			2.71157	2.02805		0.213419							1.838
	7.99287	12.5635	2.61359	0.425158	0.476405	0.278935			1.32398	3.16603		0.0895282							1.06639
	10.2615	2.91765	12.5404	1.34488	0.171218	0.144425			3.65837	5.83429		0.353156							1.03979
	7.58718	5.44352	0.744965	0.923353	0.330951	0.459214			1.78575	0.462453		0.134737							0.280792
	3.4383	6.31171	0.603244	0.76677	0.27722	0.220592			2.76788	1.97478		0.252248							0.220413
	3.06016	1.10075	2.38248	16.7922	0.704965	0.509349			0.707807	5.81384		0.198355							0.518387
	7.24913	3.2249	1.31041	6.3412	1.14442	0.41303			24.5705	1.12837		0.159785							0.394989
	15.1871	0.413639	0.847994	4.97601	1.54978	0.484047			1.51065	3.76476		0.286814							0.733994
	5.54279	8.34107	0.625641	14.1096	0.368128	0.167407			1.9804	4.89823		0.348864							0.0256042
	10.4813	0.70188	0.545209	3.65286	0.300639	6.974			24.2287	2.828		0.159613							1.225
	15.4296	1.76319	1.61542	0.171253	1.83603	2.10999			2.25498	2.647		0.138585							4.61244
	1.97524	2.27839	1.2779	0.485091	1.06774	0.713989			2.50675	2.43569		0.277141							1.03397
	2.55149	2.47365	18.5649	1.08681	1.303	1.48401			1.43027	2.13501		0.171855							14.6029
	5.29686	2.32482	6.33478	0.7211	1.26433	1.77002			0.15308	0.49748		0.0983029							2.42758
	7.3547	3.40872	0.656693	0.847077	0.100595	21.856			0.421987	0.317728		0.0970514							0.341486
	1.45267	3.75488	19.9243	0.94779	0.275829	9.54797			0.836611	0.553628		0.12788							1.57863
	0.496428	4.8228	0.351052	0.199439	1.0429	0.0460205			0.951696	0.434814		0.256771							3.33334
	1.78919	0.707253	1.66539	0.14521	1.54684	3.078			2.19377	0.612275		0.233415							10.7044
	1.60818	1.5707	7.8944	0.339089	0.525149	0.986023			1.39178	0.369417		0.105533							0.639198
	0.149996	1.31843	8.21133	0.118974	0.398552	2.034			4.9874	0.322191		0.187929							3.45365
	0.427043	1.46093	5.32088	0.218985	0.730648	1.26599			2.87748	0.060295		0.0584655							1.66794
	0.318901	0.977365	6.62863	0.19937	0.312584	0.786011			3.97618	0.23047		0.112002							1.44557
	0.57855	0.293598	21.5983	0.149272	0.698923	0.805969			12.66	0.118647		0.250898							6.14282
	1.22793	0.757359	2.44711	0.2181	1.27566	0.863953			5.16814	0.878215		1.91577							7.51466
	0.370018	0.838141	0.668992	0.376212	1.7121	0.497986			0.37284	2.03763		0.506919							1.90609
	2.4658	1.59499	9.21155	0.155569	0.237949	0.538025			3.60735	0.239686		0.336595							1.23713
	7.16884	0.812752	16.7673	0.163103	0.28105	1.026			1.58904	4.99085		0.134458							1.68467
	3.39463	0.625848	0.555212	0.177096	1.12035	1.43195			1.93301	6.28483		0.187842							0.702304
	14.6529	0.986949	2.14339	0.270857	1.38292	1.49597			2.47425	1.99912		0.275755							2.14674
	4.07458	0.926015	12.3328	0.179006	1.51063	0.932007			8.99351	0.765716		0.23367							2.65402
	7.46144	0.710002	5.28968	0.17442	1.39529	3.224			5.75873	2.15347		0.283195							3.20596
	10.2299	1.44205	2.06346	0.0860242	5.60286	1.112			7.49209	1.72084		0.179245							6.58644
	0.249877	4.68125	7.28043	0.39115	7.60981	1.664			3.9612	1.6394		0.0471006							2.60856
	0.0620444	20.081	9.30104	0.0524787	5.36192	2.00598			3.6356	1.96385		0.268608							0.922401
	0.363082	1.93771	3.94568	0.211102	8.98465	1.28198			3.42808	1.21696		0.304514							3.61539
	2.09277	2.61114	3.15698	0.119388	3.14453	1.22803			2.7661	1.6607		0.133465							0.975006
	0.698412	2.28597	4.60623	0.247415	19.6567	7.69369			12.1184	2.83939		0.111652							0.0251999
	2.92173	5.87292	4.68876	0.292199	5.24804	29.9328			0.81036	0.528577		0.232443							1.9894
	7.22754	4.67651	2.43963	0.256641	8.24118	17.619			0.695693	1.00759		1.01762							1.0422
	1.31073	0.957392	5.5183	0.0707193	8.8735	5.40899			0.470155	1.01155		3.81059							0.318199
	2.57306	1.06351	5.78524	0.099263	4.72603	11.3354			3.02005	5.70917		1.77018							0.790596
	6.33204	3.24342	1.07491	0.171394	14.7382	5.89972			4.87482	7.62157		0.409533							0.702202
	3.17139	0.828448	0.116512	0.0468218	0.441913	1.89862			7.94051	2.46964		2.11785							8.98299
	1.61669	1.67311	0.761647	0.0284312	1.9657	10.4729			0.695115	1.31863		0.899001							1.06597
	17.3625	8.53271	2.48745	0.104311	3.16369	5.59376			2.40199	0.917416		2.51241							7.45995
	1.65204	0.510736	2.70305	0.0628144	16.9891	22.5067			0.414366	0.763244		4.66651							5.07449
	2.29225	1.87718	0.630347	0.140607	5.086	1.29602			4.75296	0.505299		1.22641							0.730342
	1.02902	1.8305	3.98971	0.21069	9.59892	2.75561			1.09596	0.133925		0.650944							0.285159
	1.00032	16.2609	11.0254	0.165527	7.85734	0.583984			2.38204	1.64827		1.03948							0.180415
	0.468429	3.03877	2.74918	0.306938	10.6789	4.30391			15.0719	1.19511		2.23571							2.12412
	1.47651	1.89	28.5718	0.14148	15.6198	6.41205			2.4029	0.30942		0.550999							9.08783
	0.532664	1.6091	1.2228	0.206734	3.9627	4.002			5.23092	1.45728		2.80648							1.80934
	1.53706	0.625394	0.988075	0.106638	7.28667	2.15601			2.51049	1.40501		1.12929							7.58831
	0.441413	0.722797	1.4254	0.11651	2.13149	3.58158			4.39647	1.21036		0.183243							5.04926
	1.55552	1.96435	1.34837	0.235061	0.435932	6.09543			0.980532	2.72453		0.465092							1.33178
	2.00033	1.05521	6.03079	0.116008	0.78079	3.28725			9.97415	1.48356		0.0877218							0.734828
	2.29502	1.35448	6.54277	0.244512	12.8584	3.7056			12.3889	0.975181		0.572757							1.09202
	1.03493	21.0686	1.45146	0.222096	5.12655	4.61073			3.52164	0.487776		1.64005							1.45398
	0.161214	18.7249	0.712605	0.100462	16.6116	5.04332			0.976118	1.54553		20.3351							16.7389
	1.83505	0.779397	7.37574	0.274453	2.88971	2.96195			1.19364	1.09971		2.18331							9.24814
	0.825847	6.04596	13.1078	0.235764	10.3322	1.90059			3.9146	0.420728		0.42109							7.26942
	1.18884	0.5	1.57253	0.0815993	0.456976	1.65238			1.49448	5.28009		3.34225							2.23939
	18.5563	4.44487	4.68698	0.134838	1.10994	0.473567			0.547429	6.60741		2.31231							2.5452
	2.91126	8.80115	6.68259	0.10936	2.32517	2.44627			1.91157	2.76319		2.96569							7.85962
	2.5899	2.37631	6.66678	0.0380249	23.2158	2.17532			1.05658	0.577575		4.29758							2.04264
	46.0429	1.76579	17.3387	0.125273	3.66459	8.26639			0.555924	1.89385		1.56128							15.1863
	2.59192	2.22658	13.0412	0.183205	5.04092	7.67512			6.14452	0.770047		0.38833							8.88577
	2.67211	4.62427	6.90663	0.115997	4.45259	1.42981			0.999078	1.32585		1.90341							3.98063
	0.481995	25.569	1.93732	0.138086	12.181	1.14232			0.855729	2.5574		3.50672							3.34809
	3.45439	1.32673	1.54103	0.250385	7.81026	1.10284			0.513258	0.11044		1.74131							1.67851
	3.92727	4.25011	0.268837	0.165527	7.09231	0.840076			2.58493	1.08576		1.26177							0.351046
	6.5438	0.505048	12.5364	0.0735269	0.669912	0.538085			1.02643	2.00355		0.412405							0.524418
	5.07387	0.674213	2.85421	0.0493495	0.845473	0.575038			0.148812	0.707485		0.26501							3.76661
	5.1062	14.0504	2.94486	0.0802403	23.8684	1.01888			2.86609	2.03766		0.489039							4.49249
	12.7098	1.27283	1.30383	0.142929	2.03294	1.34248			1.39121	0.482392		1.28381							6.82171
	2.83989	1.16004	0.558463	0.0950277	9.26544	0.884741			2.129	0.924073		0.62994							15.4243
	1.13226	1.95833	1.61222	0.104681	1.41199	0.576211			6.05249	1.26351		29.0118							3.80711
	3.83048	0.999451	22.362	0.0509837	4.28644	1.0248			4.92642	0.686838		0.842705
	5.36631	26.201	19.9555	0.1349	4.13782	0.468415			1.4889	0.428362		0.536343
	2.41182	1.1388	15.8086	0.195003	1.93141	1.05838			20.6978	2.26662		0.178237
	2.62734	6.46817	3.90079	0.172288	1.68217	1.42927			15.432	1.53491		1.8566
	9.77112	6.52692	12.4778	0.182339	5.68807	2.23002			3.18506	0.752424		4.3125
	5.21053	3.1349	5.77877	0.113438	2.39246	2.07732			2.19347	0.605834		16.414
	1.16571	5.83095	8.79185	0.088066	1.04543	15.1529			2.11358	0.831786		8.69649
	4.71773	5.85299	12.0705	0.215565	1.07022	13.3602			9.5454	0.145996		1.45865
	1.51202	11.9826	1.23838	0.0417968	0.722004	8.62961			9.54045	2.75889		8.6519
	0.19397	1.59478	13.3207	0.0584111	2.22594	3.02569			10.2162	2.24709		6.248
	6.27596	1.1354	9.03817	0.0620921	8.45003	0.433223			4.82452	6.05178		4.1554
	7.94392	15.4171	6.12836	0.0494501	7.62349	4.13814			1.34653	13.3073		5.24931
	1.61914	3.27751	16.7547	0.184684	0.52369	7.65804			0.576138	1.52941		1.06796
	1.09038	1.81651	4.48667	0.0778276	1.54245	2.70524			0.939847	4.2229		2.0053
	0.813083	0.994225	1.1662	0.0501304	4.43243	18.7133			0.519114	0.394543		6.8915
	3.28529	2.7346	0.545719	0.0460341	3.45687	1.66017			1.04827	2.74471		3.72822
	0.296089	3.02358	1.25759	0.0965287	2.21907	0.717569			0.57102	1.49342		7.55433
	0.737183	1.83772	3.0837	0.284444	0.991991	1.4267			0.605757	2.48027		3.09396
	12.9576	1.4893	3.54089	0.139534	0.39201	0.489075			0.698354	2.92026		14.2043
	4.00645	22.7073	4.26287	0.122116	0.587924	0.831742			0.191068	6.54932		5.65238
	5.13555	3.5429	1.98178	0.118986	1.5965	1.46176			0.22033	7.69844		10.2929
	5.77178	0.992581	2.34575	0.159219	1.8898	9.18517			0.107531	1.14268		2.07806
	14.2935	2.10979	4.0676	0.0616328	4.64062	3.89634			0.408753	1.08721		2.91628
	22.8224	2.36651	0.671427	0.364445	8.72087	0.365781			0.20159	4.49702		5.26855
	3.04956	1.49464	9.40078	0.205692	4.29008	2.63225			0.321705	8.88699		8.36344
	1.29825	10.2398	10.3184	0.106441	6.79768	1.32329			0.785543	0.945871		1.81517
	5.43602	0.588059	10.9921	0.35344	5.65545	8.90199			0.343156	1.07781		0.821655
	10.5264	4.16248	6.97016	0.188034	2.87812	3.01739			0.231918	0.813742		1.3435
	3.5859	0.535882	2.77652	0.20797	1.36826	3.02351			0.303982	0.666584		1.34333
	9.93785	11.6626	12.1943	0.156469	9.87278	2.48108			0.650353	1.97658		0.583351
	5.13839	9.60912	6.3429	0.162061	0.621723	1.78559			0.947046	5.55537		1.70474
	12.7584	4.23241	1.37691	0.143176	0.498372	0.180244			0.279947	7.30455		0.851676
	9.98896	7.42495	1.08462	0.23432	0.180828	4.2863			8.49615	2.70131		1.11781
	17.673	4.06635	1.63334	0.416035	0.344654	0.921502			3.01948	30.6232		0.363289
	3.19162	4.38128	8.54672	0.108972	0.433451	0.533702			4.63022	10.897		0.672822
	3.23615	3.81933	7.60013	0.134824	0.196794	0.562312			0.513579	7.39807		1.9635
	9.4364	1.63488	4.95688	0.0999533	0.202245	6.98235			0.107797	7.22862		1.18241
	4.93306	2.65787	5.22439	0.134159	0.522907	5.53645			0.870016	18.0413		1.71285
	6.18601	2.0861	2.33629	0.190171	0.140925	0.145707			0.384092	17.0611		0.463745
	2.49707	7.78389	3.98054	0.140429	0.309117	0.836044			0.283663	7.26733		0.403776
	4.01926	1.00151	2.95398	0.187057	0.100207	0.409376			0.2914	24.8463		1.31043
	5.85224	3.13125	5.65198	0.183599	0.13861	0.303067			0.383541	0.909458		1.33324
	0.778037	3.03633	11.262	0.174416	0.2128	0.54529			0.351628	17.804		1.37325
	2.50403	9.05953	11.8221	0.417372	0.111891	7.3686			0.310656	2.67524		0.0655039
	1.5378	9.20175	8.6992	0.192669	0.428043	0.754294			0.214307	1.09007		0.758598
	1.65326	3.68609	4.99791	0.056938	0.156541	0.34499			0.340595	2.22081		0.539331
	2.0883	13.77	3.42921	0.132432	0.225049	0.294276			0.198571	0.808213		0.418677
	1.95526	0.235764	1.06	0.290688	0.0915969	0.331943			0.766616	1.42103		0.375837
	7.63871	2.53878	0.364014	0.132079	0.777708	1.12432			0.184556	3.32384		0.66816
	7.68339	2.88135	0.0540161	0.102428	2.07393	0.426112			0.11513	6.96406		0.805077
	18.9432	2.61798	0.0900269	0.0440136	6.73657	0.526565			0.938059	3.92581		0.363077
	7.2324	2.61661	0.478027	0.267408	9.40397	0.24402			0.687097	2.96262		0.446435
	20.2818	1.40926	9.00548	0.183346	6.71469	0.471455			1.21376	2.586		0.887461
	4.88082	2.38767	8.79499	0.161018	14.4563	0.0748007			2.32258	7.65527		0.736562
	10.6818	16.1733	5.73418	0.108162	20.8659	0.242644			0.508029	19.7869		0.465149
	3.05847	6.22355	2.5286	0.149578	1.982	0.470323			1.38268	23.6223		0.136703
	3.00859	6.15156	5.61726	0.148633	0.964103	0.100343			0.271371	14.6142		0.346824
	6.63219	3.99331	6.91304	0.184894	2.81303	0.0106062			0.58132	2.29584		0.240055
	3.19539	4.78959	12.9837	0.0499976	27.609	0.451904			0.492614	8.72225		0.24256
	2.74416	1.88779	5.17707	0.129991	19.4666	0.297865			0.395306	2.01552		0.153105
	5.38042	2.31139	2.2029	0.117604	12.7863	0.382777			0.308042	1.02572		0.65742
	4.62007	4.68833	2.41862	0.0660402	10.1273	0.514859			0.296462	0.906371		0.160657
	2.80539	4.5069	9.5281	0.154742	20.3708	0.889716			0.221985	1.26324		0.253654
	5.15868	2.23979	2.99625	0.173168	10.0543	0.779444			0.309981	0.858683		1.382
	20.8176	1.11098	2.49832	0.0890896	2.41362	0.333551			0.351884	0.711179		0.470867
	2.37396	1.28736	2.58994	0.0943802	4.63275	0.0860658			0.14649	1.16474		0.46739
	0.127991	12.501	0.246482	0.148486	1.20659	0.278687			0.241942	0.390034		0.252314
	8.82792	1.31953	0.48344	0.267377	4.15709	0.653785			0.256599	1.31626		0.80135
	2.37741	1.47835	1.29684	0.0814403	2.46599	0.203034			1.13644	0.807451		0.429157
	2.08362	5.94867	1.50063	0.119869	1.83137	0.113685			0.415068	13.8433		0.196452
	2.02042	2.72994	1.73613	0.0379944	13.466	0.121585			0.158222	7.58411		0.431186
	9.11371	2.72774	0.858681	0.12879	1.15399	0.457473			0.0954303	6.98932		0.168866
	5.00384	16.6351	3.35775	0.0349242	5.37799	0.345709			0.0890896	1.1047		0.0809109
	1.18085	13.9314	1.96421	0.078699	2.92004	0.0794093			0.140013	24.0499		0.221079
	1.41911	7.3815	1.39131	0.151639	2.1775	0.557465			0.602786	5.03695		0.164439
	6.40009	0.365439	1.7473	0.0835454	9.36543	0.673997			1.58771	18.8778		0.188686
	1.5618	8.98661	1.62399	0.0464115	2.42447	0.704915			0.916369	5.48804		0.0814126
	1.26554	9.41715	0.655108	0.0638945	1.20145	0.534314			1.86712	4.18799		0.110308
	6.70375	4.33401	0.382024	0.180479	1.05052	0.479674			3.23319	2.78394		0.11654
	4.53492	2.90007	4.08529	0.102891	13.2881	0.59046			3.97629	1.75		0.0241016
	2.60525	7.59182	2.76898	0.0850888	13.1083	0.430953			3.35155	1.43799		0.272791
	16.6257	5.77648	1.47676	0.182708	1.94659	0.164757			3.06007	13.8499		0.294115
	5.70669	7.68414	0.08242	0.208247	2.78201	0.265234			0.85043	3.46747		0.328387
	5.5468	2.5309	3.20086	0.123972	16.1689	0.135262			0.477815	1.70838		0.438403
	4.04122	2.13426	0.64727	0.044991	8.68699	0.882223			0.332727	2.58614		1.0157
	7.9411	4.69123	0.32572	0.222415	1.96235	1.77589			0.367789	4.46257		0.577705
	4.72097	11.268	3.37777	0.166377	8.89097	7.40003			0.305478	1.72286		0.244052
	1.46303	4.90662	3.71169	0.0909564	0.435397	0.284566			0.535209	2.28905		0.417863
	4.20193	7.80935	1.9418	0.139256	24.7221	0.948107			1.21156	4.20482		0.286575
	5.5203	6.42052	0.877129	0.121791	6.72207	0.172072			1.0596	5.91171		9.89678
	5.20962	2.46002	1.54609	0.0885878	0.752433	0.226187			1.6252	8.89899		5.78991
	2.28819	3.07001	0.147111	0.21736	0.73172	0.678986			7.22217	6.91278		4.44605
	4.57604	3.45599	0.638608	0.0509969	1.22214	0.257061			2.11593	1.66326		6.39555
	5.21734	3.12	1.29269	0.075065	2.28494	0.775148			1.75049	1.6442		3.60405
	2.7683	0.951996	1.41442	0.215024	2.36995	0.632371			1.53517	1.74663
	1.79013	1.76001	0.570007	0.198018	1.82488	0.326413			5.70844	1.3617
	8.09641	0.496002	0.0219727	0.0749405	22.9155	0.513502			4.15702	1.24184
	4.76909	4.40793	0.906006	0.137171	0.191986	0.938057			1.83558	0.937252
	1.29174	9.54704	0.492004	0.159793	1.38089	1.504			3.91647	1.36134
	1.14806	9.2532	1.29199	0.0322961	0.855812	0.475334			9.56386	4.01701
	2.36486	2.04241	1.99799	0.0590537	1.0724	0.427115			1.99811	8.46123
	2.43805	11.9684	3.19336	0.130985	1.81502	0.404188			0.449924	4.39071
	2.14197	6.71819	1.40281	0.156922	3.60631	0.704706			0.716568	3.72333
	1.5	3.8323	0.0688725	0.190246	1.93717	2.04725			1.05111	2.14772
	0.745972	3.55081	4.82369	0.0215572	3.50827	0.841972			0.956395	2.31503
	1.77224	1.79249	1.59444	9.41859	0.836957	0.269787			5.16295	1.69684
	2.07607	4.25773	9.98045	1.88539	4.84005	3.53083			3.43271	1.5537
	0.915728	16.5699	3.7797	10.7934	14.3878	0.830469			2.75838	0.631307
	11.8045	4.49002	2.56268	0.550839	0.787165	3.94215			6.77865	10.3729
	2.05432	20.238	9.4849	1.17879	2.29612	1.39104			2.26601	2.69117
	1.33861	6.58798	5.23045	0.842609	10.4819	0.411238			0.75353	33.5017
	1.37788	5.81201	8.0218	1.96204	1.1021	0.255386			0.596477	24.7194
	2.52458	6.14132	6.52423	0.867081	1.09081	1.96551			0.676233	0.948952
	0.998609	13.3766	5.52148	1.31534	12.3513	2.43735			0.729457	19.4425
	0.966255	2.75187	12.0862	0.270158	6.14532	1.38311			1.44254	2.83717
	4.06929	1.62172	14.5529	0.636939	3.20523	1.32958			0.922422	7.53052
	1.41536	1.09567	4.76885	0.552034	8.49785	0.652895			2.74759	7.54902
	9.17628	2.34434	9.50339	0.798133	10.0301	0.553274			2.03742	7.63816
	3.25751	6.76662	12.3976	0.338489	6.43559	0.778114			16.8933	0.97413
	3.09198	7.60863	2.3864	1.16549	10.238	0.249331			15.132	11.4205
	10.955	5.39242	0.845662	0.489278	5.49673	2.57884			0.660646	0.711319
	6.41281	9.38702	2.89343	0.8489	7.48515	1.05722			0.941909	5.4457
	7.41168	1.83175	2.73377	1.02109	3.45008	0.441183			0.174748	0.191606
	2.77213	3.67481	1.94646	0.444331	0.294308	1.2703			12.8822	0.414805
	1.44722	0.530649	2.98871	0.194917	0.965617	3.44884			5.35683	0.220441
	12.5768	2.15543	3.40117	0.457895	7.81406	1.69561			6.49198	0.111724
	1.23166	2.44854	12.7659	0.32655	4.77224	16.2908			2.10389	0.0709971
	7.49395	2.32277	2.17263	0.596456	12.0565	7.51361			1.80967	0.0747227
	2.31455	9.42542	4.62727	0.252093	3.00535	7.87035			4.10185	0.580482
	1.07987	1.40672	4.61605	0.224668	12.8976	7.06175			2.63578	0.0503747
	0.609216	5.67002	2.54218	0.159667	2.95208	5.3139			2.58558	0.336614
	0.25605	0.42449	2.25847	0.275814	1.35785	2.31101			4.39981	0.0903753
	1.4801	0.866685	2.5045	0.0766277	0.302308	1.26102			1.45962	0.0447241
	1.83171	5.29662	4.28171	0.0377152	1.67206	15.3715			11.6887	0.502059
	4.87768	2.92371	1.54945	0.242485	1.58165	0.720864			10.1639	0.297211
	6.10818	7.7479	0.609423	0.290271	3.09875	2.21125			0.291012	0.053851
	2.71519	9.50289	0.341485	0.65084	1.15434	1.54981			8.13316	0.0121563
	2.24664	6.39803	0.208133	0.0659631	5.58693	1.35566			13.5552	0.0382217
	1.395	3.0366	0.428795	0.311125	7.86699	0.503077			8.80876	0.172028
	2.30127	9.73676	0.360823	0.277199	11.5794	1.17975			3.26029	0.142699
	7.8496	1.73173	0.658376	0.288245	8.02884	9.58006			2.68967	0.0782319
	13.1994	4.73059	0.389026	0.152337	2.40202	2.04342			4.42649	0.272912
	1.07622	1.18649	0.400285	0.396016	1.32625	9.69527			1.29549	0.426424
	2.66042	1.35198	0.221924	0.0814403	0.788912	16.2906			19.5363	0.163213
	16.2287	16.0185	0.453873	0.742843	12.0612	6.22059			2.3508	0.108244
	14.3148	8.14225	0.6109	9.25822	7.34979	7.69616			1.53911	0.196181
	14.0537	4.17806	0.647232	0.623082	4.36841	3.40868			15.2232	0.0728135
	6.65915	1.94471	0.549913	2.81979	4.92295	10.6321			9.45225	0.0107786
	9.61021	3.2287	0.810033	8.02895	4.03426	12.3228			7.25874	0.174594
	1.87419	4.25286	2.22107	7.39553	7.03112	3.99527			1.76483	0.172242
	4.21221	3.05877	11.826	9.13348	3.04989	16.2857			6.43799	0.0432428
	10.1638	20.3002	3.26801	2.50463	1.9802	2.98581			5.24243	0.424073
	3.00217	1.81921	1.27399	4.18363	0.895531	2.64641			2.44221	0.0810172
	1.58414	6.74317	1.71399	0.930564	0.574362	4.47788			4.26497	0.121254
	1.83049	4.11179	2.22507	0.79813	2.06042	8.87172			2.56752	0.201238
	5.5885	2.19639	2.02747	0.922095	10.4209	8.33654			2.34629	0.118151
	3.17684	3.79638	17.7611	0.940218	4.80521	7.50925			1.28602	0.228557
	5.41898	2.74733	2.43863	2.2554	2.54823	0.637991			4.17062	0.00893936
	6.53511	0.440634	1.07753	0.727318	0.322301	1.16918			6.25183	0.128146
	18.0429	26.1435	4.21836	1.25423	0.652046	1.92692			1.17555	0.162037
	5.91219	4.22512	3.17579	0.265215	0.480265	11.7869			2.70991	0.125867
	4.16897	2.4158	11.0364	0.113154	1.75389	1.86284			2.09218	0.0521554
	3.74315	13.2465	1.03003	1.88589	17.7602	2.30856			1.51029	0.107506
	4.93421	12.2148	1.88196	2.03143	5.8785	3.8529			2.16609	0.235291
	0.89183	3.78655	1.28601	8.82983	4.77506	1.06154			2.03424	0.200821
	2.46142	5.37409	6.19202	8.52507	1.28402	1.00217			1.08267	0.545975
	2.01834	0.464943	4.37402	8.15336	2.45805	1.99891			2.17534	0.204605
	0.895036	5.08004	2.44155	5.5185	1.03333	1.08599			2.55967	0.404397
	0.458452	0.27835	9.73316	6.38746	0.812977	0.783074			0.496315	0.123972
	11.8633	13.3335	7.67068	3.56927	3.67071	0.535821			0.715997	1.11761
	2.72237	1.46506	1.1872	6.86841	9.44168	0.732377			0.931419	0.488164
	2.59162	2.92175	0.837128	11.0401	4.81752	0.793496			0.614366	0.226155
	3.30298	0.99823	0.685178	11.1969	6.89151	0.594249			3.21794	0.265382
	1.80834	4.73233	1.68915	5.55099	1.46229	0.483255			0.381814	0.235419
	2.35333	10.9475	4.18357	11.8927	13.0874	0.438654			1.49267	1.29385
	11.0849	2.30949	0.539308	5.03294	3.54572	0.328497			1.29878	0.253332
	4.96083	1.05528	1.67262	2.08425	3.1918	0.376638			3.63667	0.303296
	1.06859	0.885292	0.355561	1.69981	2.30319	0.819357			2.71843	0.685194
	3.60472	9.08105	2.12794	3.36047	12.3662	0.263999			2.22751	0.63085
	0.374244	3.05744	1.17475	11.6581	16.5119	0.932041			1.51905	2.76476
	0.495949	14.4711	0.99372	5.27146	8.89315	4.72119			1.29483	1.95163
	0.478529	5.5375	0.393718	4.56022	0.970948	4.12166			0.355111	4.66469
	0.0993032	1.92404	1.26577	1.17172	8.47794	7.48602			1.81387	1.44655
	0.0160065	8.54098	1.80772	0.818526	26.9223	3.30608			0.949518	1.96093
	0.230436	15.0839	2.50362	0.931373	3.21461	1.83003			3.95841	0.565462
	0.315462	15.7994	0.815719	3.32286	7.36464	3.13576			1.96963	0.0501742
	0.489945	0.523528	1.29417	0.917575	4.72625	1.15129			3.66156	0.437099
	0.554424	0.40099	5.45411	1.59614	4.99351	2.19968			7.78587	0.0641201
	1.08833	11.4448	0.201172	13.9475	4.74482	0.656265			7.3414	0.520485
	0.402044	1.41891	3.80983	4.72885	6.16718	0.36772			1.15872	0.137536
	0.473152	2.91724	2.92867	2.55062	5.85491	0.899502			3.18549	0.372565
	0.59008	1.0684	0.775204	1.12749	1.47809	0.964351			1.34033	0.584655
	0.590193	1.43939	0.368216	15.5947	0.106319	1.0775			2.59206	0.192651
	0.526628	1.68082	0.90686	3.97255	1.55307	1.2162			5.23827	0.422748
	0.427863	1.09033	0.624845	11.6216	2.54743	1.39777			3.28707	0.249189
	1.10599	0.993128	0.697006	4.36636	2.34807	0.404397			1.54265	0.140243
	0.32127	1.3463	1.60608	6.0251	0.846413	0.294961			0.85114	0.274402
	0.162433	3.58677	5.59174	8.37977	0.353289	0.260163			1.9505	0.125922
	0.964065	3.40828	1.79729	2.00747	2.22968	0.320211			1.2265	0.110931
	0.30852	0.243	1.41203	1.64714	1.30346	0.353416			1.86646	0.17199
	0.460072	0.453273	4.57878	6.94821	1.17308	0.218482			1.2543	0.215828
	0.507063	0.613605	6.6518	5.59183	3.55323	0.444892			0.398091	0.15825
	1.17544	0.449803	0.721105	1.09461	0.475724	0.314032			1.09865	0.0980803
	0.185402	1.14692	0.272963	1.57321	2.3346	0.0835184			1.21398	0.223746
	0.184616	0.722121	1.50057	19.7344	0.976478	0.501074			0.654658	0.477497
	0.994456	3.7349	1.55795	0.917042	0.463853	0.583341			0.706218	0.0980616
	0.931531	13.418	2.46257	0.664004	0.337998	0.648892			0.210768	0.0792453
	0.721996	3.88569	3.52859	8.00525	0.66768	0.168137			1.20125	0.189508
	0.480236	2.37947	6.46043	2.93456	1.32377	0.430121			1.09743	0.187903
	0.428248	0.606978	2.09547	3.02865	1.94013	0.41103			1.86805	0.0823613
	0.371881	0.985411	3.97944	4.14445	1.76191	0.280105			6.97639	0.104017
	0.886131	20.3482	1.70438	2.45625	0.952528	0.643948			2.36759	0.209991
	1.18668	0.480011	0.499286	1.32089	2.03313	0.597521			0.545209	0.200421
	1.91492	18.18	0.0663104	2.29392	1.58803	0.395948			2.94744	0.168297
	0.801705	0.0599976	0.57557	2.64236	1.10652	0.376636			4.91782	0.220794
	0.922549	1.138	0.373375	2.03909	0.559153	0.172101			4.17714	0.186598
	0.0849853	0.026001	0.33911	14.0705	1.23943	0.274544			4.10789	0.0501778
	0.730601	1.19202	0.634881	5.87143	1.59554	0.611251			3.05903	0.0702431
	0.254456	2.582	0.694248	5.85161	1.88108	0.0940053			4.58269	0.17264
	15.0023	2.23599	1.60792	3.25214	1.13813	0.709366			9.41843	0.149602
	1.32042	1.76801	2.24191	15.0263	1.00228	0.265263			5.89132	0.060008
	0.839624	0.921997	0.70364	15.4553	0.802707	0.364285			0.81566	0.0963457
	2.1441	2.00201	1.27686	5.68726	0.714845	0.178089			2.31526	0.0537322
	0.582303	0.982025	0.485448	3.33054	0.35807	0.412344			0.460728	0.231045
	1.8831	0.0840149	0.0743046	6.31179	0.123228	0.502617			0.937207	0.128084
	1.55781	0.522003	0.872202	6.97507	0.526413	0.55382			0.604024	0.287925
	3.785	0.720001	3.29846	23.0269	0.747595	0.331048			0.386656	0.324401
	9.5624	0.466003	2.66011	7.42637	1.65158	0.307772			0.164919	0.0961569
	14.6611	0.100006	2.41783	10.0239	1.23548	0.516653			0.551578	0.206779
	4.38831	3.10001	11.5015	2.8794	10.7661	0.155862			0.0881853	0.0980735
	1.6789	3.18802	0.320033	2.00419	10.8059	0.395273			0.480039	0.0862063
	1.12239	1.67203	0.418945	14.5822	4.20644	0.513444			0.618594	0.0905668
	1.67731	1.47198	1.21056	6.28207	3.42912	0.398189			1.26613	0.0722644
	4.7917	1.056	0.262056	9.77801	0.894781	0.388128			0.426086	0.110074
	3.00947	5.67401	1.38027	1.90353	0.977544	0.198596			0.135355	0.314402
	4.90251	0.723999	1.58518	2.47949	0.570039	0.218054			0.235165	0.262728
	4.93935	1.992	2.81404	4.41262	0.999532	0.183887			0.231666	0.20592
	10.0296	2.71002	13.0747	0.602526	1.75623	0.0416157			0.308424	0.0584111
	2.42776	1.67599	2.77497	1.72959	1.25531	0.576159			0.19307	0.14007
	8.42508	0.77597	6.73839	2.73659	1.1258	0.286003			0.543859	0.121996
	2.44319	2.79202	0.282817	0.324671	1.94449	0.242224			1.05436	0.273652
	3.09098	1.55402	1.32859	8.4357	1.62067	0.1145			1.68922	0.219716
	9.26434	0.35199	1.26641	14.006	1.75122	0.833241			10.7056	0.0976727
	6.03407	1.69601	0.576211	2.50323	0.674057	0.52775			7.57962	0.104023
	0.874504	1.53403	1.87548	6.91321	0.113512	0.110648			1.33853	0.108465
	0.704263	0.957977	2.16551	3.02024	1.35001	0.139561			2.14594	0.0954047
	1.25374	2.86798	4.6605	3.50102	0.803501	0.291552			0.514023	0.11414
	12.168	0.427979	3.02878	1.10048	0.244059	0.210339			4.87298	0.0888082
	4.35153	1.23203	0.432634	1.12297	0.75881	0.322454			1.3215	0.0350136
	4.42633	3.78945	0.510016	1.51867	0.868222	0.260778			0.704915	0.0676723
	0.578798	1.78054	1.74238	16.038	1.8147	0.250733			1.63141	0.102947
	3.36402	1.56882	0.696415	3.01022	1.08517	0.462458			5.18053	0.140372
	3.65892	1.09339	0.927205	6.46806	1.56118	0.154044			0.100968	0.115427
	6.03904	1.23955	0.503557	6.59414	2.92071	0.391663			0.20807	0.0341858
	12.7955	0.917508	1.08527	7.08263	1.90325	0.0260057			0.0833429	0.0907024
	10.4193	1.13167	5.45869	7.82873	1.45529	0.100885			14.5486	0.109462
	8.42354	2.04194	4.18926	17.6539	4.09993	0.418605			2.24837	0.142425
	6.51211	0.225609	0.597452	13.4437	4.66638	0.306637			0.392426	0.0600344
	10.1668	1.7948	0.390775	17.9248	2.66472	0.236406			0.653273	0.0751671
	2.48154	0.845004	4.60071	3.3579	1.80254	0.467479			0.0572675	0.0349434
	4.21304	0.889418	4.76851	7.26048	2.02911	0.191139			0.136052	0.0113075
	5.4857	0.979318	6.92054	2.58205	2.68827	0.307416			0.12458	0.0382041
	2.72274	2.51081	3.05204	17.6241	1.63179	0.390243			0.17395	0.0645043
	0.648475	0.995701	0.840642	6.97854	3.23786	0.440221			0.515183	0.144922
	1.44533	1.88297	1.59055	1.88605	2.8358	0.838264			0.204821	0.0373679
	2.29639	2.03293	1.97522	14.6649	2.03194	0.671516			1.02304	0.152484
	1.7814	3.12492	2.41711	6.15989	1.36634	0.626376			0.46929	0.0488419
	3.97264	1.75509	2.16907	7.99524	0.315515	0.306788			0.302507	0.22912
	0.807271	1.30466	2.09933	4.20152	3.31877	0.287096			0.334044	0.0139771
	14.8473	2.79202	3.28028	13.1418	6.05311	0.605144			0.612633	0.112072
	5.18462	1.99252	8.39005	3.75592	2.33595	0.192579			0.886137	0.226203
	0.052002	5.32743	2.62041	10.084	1.10656	1.75919			0.689874	0.138706
	1.12	3.59197	1.06226	8.27847	2.328	1.41695			1.21374	0.276877
	2.02802	0.689222	1.79194	1.41641	0.53995	0.632961			0.283536	0.0549091
	0.283997	5.94788	1.08525	4.31902	0.212413	0.321549			0.413922	0.0735385
	17.0951	5.42492	1.20814	7.11084	3.62475	0.457554			0.812775	0.160713
	5.43784	10.1313	10.259	16.2244	0.175325	0.601915			0.30715	0.128021
	3.75132	7.46815	0.960389	3.48804	12.8245	0.739899			0.132807	0.201791
	3.84308	2.09338	1.94867	0.552002	1.71257	0.148689			0.212612	7.39063
	7.40572	0.772003	8.94627	1.83197	2.54511	0.626789			0.274083	3.99066
	16.473	18.5022	0.965817	1.914	0.853872	0.845188			0.0549057	3.61477
	1.88478	8.72979	1.3789	0.115967	1.33529	0.908			0.371044	6.34464
	0.197938	2.36216	2.12028	0.157959	0.470145	4.53017			1.13825	4.25213
	0.920519	3.80736	1.75152	11.4085	1.04891	3.26551			1.6005	11.5001
	4.97658	1.57263	2.81321	8.01339	1.10914	0.989488			0.847265	3.49411
	9.78672	10.093	6.71486	5.24139	2.28991	17.8223			1.23747	3.40122
	5.30149	7.14969	5.26637	4.64401	0.965214	6.30517			0.242863	4.04677
	1.28261	0.550428	0.613829	7.78916	0.94813	8.17077			0.650065	0.945776
	11.8964	5.55061	0.516312	1.37311	1.7336	9.1913			0.220279	0.0777844
	3.37298	13.305	1.00159	0.263977	1.86249	8.72003			0.725451	1.02695
	0.320658	1.80599	2.55086	1.31598	0.367639	2.47998			0.0826734	0.410356
	1.82784	9.06913	0.0812286	16.0398	0.483156	2.81239			0.648527	8.1728
	0.927732	8.4234	1.59346	6.03889	0.538582	8.17108			0.18809	1.93293
	2.99741	6.30132	0.925589	4.72198	2.14602	5.36839			1.40689	4.3204
	2.1072	7.20882	0.976021	2.54602	10.9093	2.81438			0.659116	1.27914
	0.312431	3.07452	1.02821	6.05792	2.86996	4.88293			0.185308	1.68898
	1.68809	1.22692	1.54334	11.9267	0.894606	5.43948			0.565998	10.1238
	0.246862	2.39402	0.186452	0.594557	7.58765	5.70754			0.306452	4.88511
	1.27446	0.729451	0.314538	1.54987	7.32177	1.84206			0.242502	4.85951
	0.472889	0.626688	0.331976	1.70061	0.626393	1.62474			0.184291	11.617
	0.37289	1.69276	0.627982	7.29146	0.157559	0.503512			0.204488	4.96982
	1.45781	0.752042	9.25831	5.53208	0.714649	12.6613			0.4356	2.98638
	1.91204	0.554477	7.97596	2.40357	0.220516	3.61613			0.195269	11.8745
	0.546512	0.613742	3.17878	17.1977	1.57463	1.31237			0.736161	8.52213
	1.21592	2.20841	5.53671	1.27189	0.545833	13.7232			0.144847	4.5431
	5.80347	1.352	4.36793	15.9334	1.63047	1.04923			0.699017	3.03524
	2.56971	0.954434	2.58111	5.2739	2.57255	2.86949			0.167744	10.2126
	1.38616	1.92043	0.870264	1.31039	1.02014	1.83511			0.254965	3.23679
	1.76314	1.33363	8.97791	12.131	4.27728	2.27766			0.148634	4.61877
	3.18821	0.820897	10.2477	6.64614	0.150913	0.453771			0.233517	5.19719
	1.35132	0.417952	2.43559	5.57482	6.23654	0.312236			0.245621	10.274
	0.53938	1.23524	7.60968	3.46658	1.01266	0.237995			0.661247	9.11245
	0.986482	1.76655	1.61967	6.24076	4.29639	0.944482			0.216366	0.557239
	1.28465	0.601118	3.36052	5.55127	5.45088	1.04958			0.246421	5.578
	0.28624	6.07318	0.86841	13.7895	3.0549	0.922173			0.0814403	4.59003
	1.58892	1.0853	2.37444	1.90872	4.01741	0.74254			1.01439	5.01599
	1.48527	0.573417	6.38184	10.2772	0.900217	0.947251			0.364934	1.922
	0.773665	1.07064	4.78426	1.54771	0.990417	0.734053			0.127018	0.966003
	0.59682	1.0568	1.82667	1.07486	1.62492	0.681547			0.476751	1.638
	0.623986	0.668386	4.60527	9.8384	2.03776	0.585975			0.275225	16.2861
	0.738844	0.924664	3.42496	18.5175	1.69916	0.755699			0.129529	3.01184
	1.12513	0.70775	0.950709	6.91097	3.15648	0.57834			0.13556	0.278264
	3.14163	0.810583	0.923397	1.75843	3.00963	0.595509			0.129684	7.23594
	10.2811	0.924174	2.55383	4.48293	2.11979	0.606351			0.193555	1.56601
	8.70834	0.692186	3.56926	10.3078	8.61866	0.581862			0.538232	5.418
	2.67589	1.00074	0.625062	10.2862	1.39642	0.693787			0.186766	1.90799
	0.62236	0.487886	0.940003	13.379	1.4666	0.531944			0.191487	8.884
	4.51059	0.379347	9.21223	5.46259	1.81018	0.318944			0.295579	8.19
	0.660434	1.16045	0.184709	0.682458	0.453464	0.56146			0.37496	4.754
	1.88657	0.933819	0.178291	11.2716	0.763486	0.383783			0.266253	12.1066
	0.79196	0.517099	0.780611	4.36922	0.820415	0.692679			0.13927	6.87353
	1.7874	1.39705	9.00631	8.05606	0.625054	0.67152			0.240021	0.864466
	7.1339	7.49422	0.187988	4.64886	2.2144	0.430514			0.179747	4.85602
	1.45523	12.4921	0.356729	4.07547	1.4858	0.450043			1.04217	6.63202
	3.26973	4.80209	1.63181	2.17934	0.359511	0.778202			0.751383	1.38403
	4.3335	0.1838	1.77655	2.87207	1.79283	0.618062			0.371171	0.169983
	2.5133	4.92472	0.279012	2.4423	1.20988	0.349322			0.128706	1.02197
	1.228	12.9002	1.01879	4.29706	0.392003	0.372088			0.257397	0.432007
	2.11628	0.432912	12.7302	2.18202	0.294996	0.717126			0.168998	1.99402
	1.26438	2.14444	6.07539	13.6966	0.7273	0.522715			0.490487	1.25201
	2.24963	0.523295	1.87774	16.6717	0.547761	0.167488			0.409733	0.0499878
	1.96318	0.724121	1.49404	4.78828	1.31695	0.33544			0.366085	0.367981
	5.45897	2.7679	3.34108	5.62443	1.7479	0.242323			0.0735269	0.115967
	15.5992	7.11539	2.5313	9.01683	0.43245	0.225559			0.162103	0.498047
	13.6651	2.82003	0.542451	0.729813	0.499631	0.438771			0.136486	0.0619507
	2.1023	0.808556	0.941671	5.91109	0.171749	0.551929			0.453045	0.258057
	2.63934	1.2882	1.45325	14.3879	0.663102	0.341491			0.200056	0.052002
	1.81202	2.75493	2.29151	4.36274	0.680938	0.33132			0.410179	0.265991
	1.01549	3.84034	1.96066	15.7483	1.04753	0.220552			0.430244	0.502014
	0.823378	4.63955	0.238864	3.04025	1.44522	0.395849			0.0748666	0.141968
	2.90794	1.90029	3.40433	8.73177	1.18162	0.252022			0.250587	0.309998
	10.3209	1.18996	8.57643	2.01381	1.95416	0.605975			0.350149	0.247986
	8.9029	2.68689	0.947023	3.85314	0.817836	0.218662			14.9303	0.66803
	1.69899	7.06319	2.65746	21.4947	0.503255	0.410703			2.87564	0.298035
	13.3331	1.61224	4.30565	10.2766	0.803782	0.481184			2.42814	0.522034
	7.41093	6.7927	1.79589	21.0273	2.63626	0.409785			0.754363	0.359985
	3.08737	1.70961	2.85825	22.4724	3.24381	0.0645581			5.65993	0.00598145
	12.5012	0.680389	0.429428	11.8674	0.846798	0.40673			2.25939	0.349976
	8.58364	1.063	0.194105	15.4179	0.985961	0.469668			5.63559	0.182007
	1.45795	0.00619507	0.16646	6.1342	5.6371	0.402057			8.05806	0.434021
	2.87402	1.00981	2.10477	6.99623	4.69397	0.189116			2.38296	0.136047
	3.27002	0.715408	2.24247	8.60882	2.41193	0.0438717			1.61088	0.0560303
	3.06598	5.1142	12.8784	18.3327	1.93792	0.390061			3.7541	0.0360107
	9.84033	5.2356	2.37084	3.62322	1.9006	0.172917			3.27554	0.26001
	12.2782	0.0171967	0.652513	11.7099	0.0410004	0.448417			0.550451	0.0780029
	5.87459	0.159805	1.44061	5.27538	1.4038	0.174644			3.62725	0.00799561
	3.95994	0.236389	0.893148	2.45892	8.0352	0.472025			3.33712	0.213989
	6.0035	0.0139923	1.3096		1.3186	0.354034			2.08838	0.0559692
	2.13244	0.179001	0.22928		1.298	0.306779			1.5006	0.10199
	5.19732	0.246994	0.606709		5.15863	0.192296			2.23478	0.124023
	8.13182	0.116806	1.27167		4.78133	0.263381			5.72423	0.124023
	9.6566	0.426788	0.356473		4.73781	0.389744			4.46764	0.0800171
	2.68271	0.134613	3.3405		1.08428	0.0152152			1.85239	0.0939941
	12.5364	0.590591	1.25381		4.00253	0.374045			1.98776	0.164001
	10.3048	0.695007	2.7224		10.2022	0.192506				0.0599976
	8.1081	0.392212	1.9475		6.90269	0.333723				0.00396729
	11.2477	0.286194	0.596945		2.47127	0.149323				0.0379639
	6.51278	0.132797	0.997986		2.98693	0.518252				0.127991
	0.610165	0.00500488	1.43799		9.46749	0.338866				0.0679932
	4.19482	0.295013	2.70147		0.239155	0.181791				0.0440063
	15.3266	0.0323944	1.61807		0.431	0.341361				0.131958
	3.16101	0.0307922	3.20897		0.362251	0.166826				0.052002
	0.61057	0.0681915	2.70626		0.425613	0.280318				0.179993
	5.54837	1.23994	2.07239		0.787284	0.362353				0.0780029
	13.6439	0.675836	1.19847		7.04805	0.327042				0.0339966
	2.94312	1.6542	0.757421		0.126657	0.23454				0.145996
	2.46215	0.916013	2.48535		0.12551	0.33222				0.25
	6.39449	0.468742	3.88907		0.530785	0.375227				0.0300293
	22.291	0.805836	3.65644		1.44288	0.25911				0.052002
	4.28302	0.348093	10.3623		1.85328	0.228051				0.0819702
	9.04677	0.711684	4.55167		1.71965	0.187079				0.0759888
	1.52033	0.588239	3.45354		2.04088	0.296812				0.0140381
	1.8754	0.755105	2.03192		0.550367	0.208082				0.0100098
	8.52115	0.439672	0.907733		0.348388	0.150262				0.100037
	9.26908	1.19788	1.0724		0.266608	0.310835				0.130005
	19.436	0.914609	0.132757		0.327719	0.0350058				0.263977
	5.25	0.688124	2.40807		0.197801	0.402118				0.109985
	0.929993	0.666382	1.26279		0.302513	0.406321				0.325989
	22.3644	0.318175	2.76472		0.270093	0.311645				0.305969
	6.40107	0.651331	1.30513		0.262122	0.466466				0.195984
	5.41716	0.430668	2.29492		0.23928	0.552939				0.281982
	10.8049	0.34753	1.68134		0.468443	0.337834				0.114014
	3.53108	1.1134	1.75073		0.124045	0.355572				0.0180054
	5.21076	1.16229	2.13483		0.664915	0.340121				0.309998
	6.9323	0.234258	1.15282		0.223419	0.246045				0.727966
	7.60843	0.35811	0.762176		0.29229	0.182142				0.0220337
	11.8983	0.191463	1.48895		0.391659	0.140072				0.567993
	9.75947	0.713486	14.4321		0.630901	0.219435				0.891293
	1.89237	0.49719	1.84433		0.574276	0.0791334				2.48004
	3.55362	0.383429	3.70849		0.540224	0.468703				28.2788
	4.81245	0.813673	0.927866		0.0820255	0.213966				1.79792
	12.4111	0.215575	0.351793		0.332418	0.156764				4.14642
	2.94865	0.237552	1.86719		0.25116	0.241209				1.06181
	1.91383	0.209934	1.8639		0.142783	0.0885482				0.566882
	3.5319	1.5111	0.944031		0.214915	0.203212				3.90594
	1.73405	0.207514	0.97998		0.114257	0.28719				4.61082
	3.58024	1.38007	1.90399		0.385009	0.110903				0.805144
	8.27507	0.731068	11.0652		0.714444	1.05482				0.58125
	1.22958	0.218354	12.8382		0.131401	2.65105				0.787205
	1.33967	0.297375	8.10862		0.206374	1.51672				3.38099
	6.20449	0.575222	1.81598		0.567424	8.14588				1.48681
	2.27993	0.216281	0.322021		2.86105	6.70645				0.571428
	9.10191	0.208764	1.04999		4.8319	3.47126				0.452517
	8.14673	0.0613354	2.026		0.39484	2.96279				1.47425
	16.4088	0.300393	1.21198		0.26051	14.5486				0.4346
	3.22064	1.65895	0.606018		0.206322	7.89521				2.08637
	2.71837	0.322089	0.281982		1.28467	0.135481				1.05928
	4.22032	0.399437	0.692017		3.7398	1.96162				1.26151
	5.00328	0.47805	2.26404		2.30518	3.65397				1.80718
	10.1692	0.404614	2.68799		4.62426	2.47145				0.716729
	3.50693	0.324294	5.86938		4.24262	2.22806				0.168207
	7.01349	0.208483	2.3271		6.06906	0.356003				1.82915
	8.97614	0.341862	0.936849		19.2416	0.0440063				0.873906
	9.40921	0.461979	0.915974		9.20012	0.452011				0.392485
	9.89892	0.626045	1.36824		15.466	0.0879974				0.548008
	9.81034	0.670363	25.6175		0.828289	0.115997				0.174723
	3.85263	0.0795708	1.65648		1.14256	1.37041				0.558463
	28.6071	0.317144	0.221079		1.64088	1.17564				0.181763
	11.1254	0.328129	1.0262		2.76099	0.32399				0.177895
	2.71141	0.425568	2.07646		6.81093	9.28595				0.407862
	6.75515	0.466333	0.749532		2.6572	0.311451				0.131714
	4.94661	0.465208	1.39576		4.3076	1.89986				0.3769
	1.46691	0.634666	2.32599		2.4054	1.56607				0.57629
	12.7964	0.353558	0.702567		1.474	1.05852				0.350012
	3.64028	0.184981	3.35349		1.7818	0.0975915				0.238394
	20.3114	0.259642	0.544088		2.0018	1.22853				0.0632398
	8.65302	0.403338	2.66095		0.701401	1.50756				0.164685
	3.39352	0.273565	1.54058		5.20148	5.25694				0.249809
	8.1463	0.405176	0.941886		7.34807	1.46031				0.150867
	4.29581	1.0704	2.06563		3.12126	0.0400584				0.308709
	9.05284	0.609225	3.86425		4.25	0.566674				0.430067
	1.75233	0.4382	3.34324		11.728	7.38264				0.757995
	0.662885	0.161981	6.07863		9.854	0.867755				0.807993
	0.174948	1.68992	1.07059		2.22998	2.20016				0.130746
	6.49818	1.06616	1.58768		2.88	4.5924				0.152061
	3.78025	0.624319	0.594966		0.212036	0.253318				0.349443
	5.14431	0.32537	0.7421		0.0540161	2.25436				0.399516
	1.80154	0.438895	29.7355		1.37	1.18068				0.404978
	2.60378	0.315148	7.37187		7.77002	2.04236				1.66271
	16.7086	0.281753	3.37162		1.51599	0.891475				0.48225
	4.61851	0.23829	6.85812		0.44397	0.178106				0.503575
	17.6586	0.834063	3.23621		2.76404	3.3214				0.368525
	0.633624	3.23787	6.59712		1.41199	0.364986				0.216706
	1.85614	0.0250092	2.40577		0.461975	2.35764				0.196056
	14.2734	1.511	3.44581		2.05402	0.503297				0.189651
	6.27698	5.57569	4.5087		3.43799	1.14569				0.304398
	12.5996	3.47519	10.6298		0.98999	0.365401				0.0396194
	14.6301	1.54388	3.30536		1.79205	0.426649				0.190695
	2.04124	3.46988	1.59797		3.97332	0.464431				0.225835
	7.93924	3.68756	1.47311		0.924696	0.155811				0.0299988
	4.16932	2.39001	1.30201		0.808154	3.6631				0.473872
	2.12316	2.28551	0.572297		1.33582	0.751369				0.261722
	17.4585	3.60732	0.214826		0.801885	0.323211				0.210742
	6.51145	1.50899	1.61555		0.437328	0.538526				0.30835
	5.27412	2.80623	4.01871		0.907351	0.160812				0.397135
	8.50904	0.681835	4.3472		4.38546	0.64248				0.236203
	1.35317	1.22049	3.46914		23.1171	1.87384				0.17773
	4.79595	0.62	0.0733745		4.38456	1.41926				0.360474
	12.0087	1.18486	0.6017		4.33026	2.366				0.306326
	15.9546	1.30023	2.47318		9.02618	1.27166				0.145852
	11.5072	2.22643	0.154587		3.93801	1.82718				0.0844156
	4.74166	1.28662	1.36048		7.97499	2.12453				0.11638
	25.6789	0.371846	0.906818		16.6381	0.604971				0.320513
	8.4207	0.328733	0.809174		2.46739	0.18832				0.692268
	7.09802	2.16109	1.06814		7.79679	0.943938				0.428362
	1.71405	12.8838	13.2667		21.5563	3.89639				0.619823
	3.638	3.99123	7.39726		4.88076	2.8902				0.210861
	0.856018	1.00095	2.31019		2.53412	0.619006				0.240906
	5.42999	0.387617	2.53251		2.96695	2.16905				0.198941
	15.3991	0.928426	1.83504		3.87014	0.442848				0.159225
	4.76129	0.320671	1.36553		5.10871	0.44342				0.367543
	8.36901	0.690521	1.52265		1.034	0.289351				0.099311
	8.78844	1.11165	1.5125		0.0139771	0.338093				0.320026
	7.4067	0.520379	1.06006		6.28796	0.229866				0.585959
	1.9932	0.288098	0.0719604		12.248	0.497829				0.451137
	17.2151	0.631679	2.224		2.94196	0.344406				0.148837
	9.1689	0.704783	0.313965		0.762024	0.468213				0.263451
	11.0693	0.22207	0.395996		12.844	0.241831				0.0805915
	7.73459	0.290221	1.16531		1.95801	0.0488582				0.120923
	10.5925	0.234773	17.7693		2.276	0.341288				0.276008
	24.3355	9.52382	1.05766		10.0199	0.169084				0.354541
	3.57774	1.77236	4.12124		1.86882	0.425006				0.217395
	1.09601	2.6224	2.14911		4.27439	0.191781				0.33814
	2.28198	0.951711	3.24513		3.98413	0.26793				0.208257
	5.15002	0.393087	8.32172		0.87045	0.322314				0.355206
	8.19397	1.02474	3.04184		0.187642	0.299871				0.276449
	2.66199	0.905504	4.78777		0.900246	0.298064				0.318411
	3.758	1.16384	5.66905		0.568651	0.39042				0.419793
	3.336	1.17033	3.14396		0.584506	0.283384				0.511132
	15.786	0.524678	21.8968		2.56099	0.172805				0.4342
	10.9274	0.737395	5.20098		2.96588	0.13447				0.21016
	4.96944	1.11863	1.30005		3.80285	0.0694008				0.426616
	5.57455	0.626981	1.026		3.33266	0.16408				0.380865
	3.02509	0.495124	0.503967		0.386822	0.257741				0.501767
	3.22258	0.262172	9.29999		0.268371	0.374557				0.334044
	18.501	0.108789	0.824036		0.632098	0.582551				0.113718
	15.2677	0.0926463	0.649963		0.125286	0.180525				0.74036
	11.2549	0.261022	1.336		0.28028	0.341642				0.38204
	5.06941	0.771255	2.39001		0.683546	0.125233				0.306907
	3.82116	0.236394	0.220032		1.79161	0.372568				0.318037
	7.04729	0.0972859	1.27002		0.684119	0.180093				0.00799561
	9.26678	0.783899	1.25598		0.392761	0.225463				0.415737
	14.8641	0.632311	0.403992		0.952136	0.255136				0.159406
	6.73262	0.0708242	0.0599976		0.832554	0.162431				0.203974
	27.1424	0.212056	1.31799		0.620912	0.391543				0.276122
	6.55949	0.248864	1.22998		0.300142	0.222144				0.303527
	2.21767	0.377051	1.56799		1.20801	0.0804004				0.254193
	4.16968	0.0276765	2.33002		2.41855	0.0862063				0.302327
	8.53045	0.300164	1.17401		0.234145	0.302489				0.117646
	9.61674	0.264873	15.2047		8.77666	0.124733				0.453601
	12.373	0.0917568	3.68957		2.22198	0.268942				0.449947
	10.9726	0.124862	9.18132		2.354	0.248162				0.54547
	16.1552	0.428715	2.04154		0.719971	0.226748				0.216311
	11.9657	0.122271	0.286516		1.138	0.31805				0.216139
	9.64467	0.385027	1.9127		0.026001	0.298339				0.213549
	15.7973	0.248427	16.1428		0.185974	0.178159				0.552284
	8.78733	0.149032	5.70599		1.45801	0.373016				0.390265
	9.59897	0.149259	0.0979614		2.64383	0.11461				0.727054
	17.4052	0.1641	0.846008		1.37652	0.179926				0.2897
	3.16067	0.247121	5.56483		1.12623	0.428803				0.135247
	2.03888	0.102662	13.71		2.51882	0.140439				0.351467
	4.02197	0.242172	10.345		10.2825	0.251348				0.141007
	1.83801	0.961296	7.92986		2.39974	0.237593				0.228687
	1.79596	19.5964	6.79931		3.2192	0.296159				0.911851
	0.160034	6.7162	4.02276		7.40702	0.325123				1.10145
	0.0499878	9.47735	1.77027		10.0644	0.329299				0.182038
	1.638	4.22436	1.78258		2.28776	0.489945				0.149405
	17.9062	3.31448	14.5291		17.8478	0.234666				0.218054
	5.49545	5.7562	9.69176		2.5808	0.139443				0.367709
	2.76913	1.91362	2.32444		11.3847	0.277848				0.150859
	3.45959	0.934546	10.2393		17.1071	0.304522				0.305546
	8.0012	0.294504	3.24405		7.04145	0.526461				0.25419
	7.31895	0.762203	2.11924		7.84217	0.288022				0.837242
	1.05947	0.895682	0.848873		10.5704	0.672529				0.6772
	2.208	0.647697	2.56289		5.20133	0.321118				0.458595
	11.7578	1.38709	3.23887		9.46049	0.666229				0.473841
	13.0016	0.0720245	1.08927		9.39503	0.215058				0.0662523
	3.38993	0.594825	0.698378		5.33869	0.421364				0.147094
	0.324134	0.141023	2.59043		20.0538	0.50239				0.123948
	7.11815	0.818794	16.3522		8.8691	0.629688				0.351653
	10.2975	0.238816	1.31924		0.842041	0.567935				0.431277
	11.1069	0.0749228	6.79572		0.205933	0.616329				0.0894618
	2.4575	0.21031	0.88481		4.66394	2.49035				0.140895
	2.02889	0.390696	1.10665		3.81006	5.02663				0.236864
	2.75151	0.694953	0.578527		2.29196	0.342475				0.417595
	16.2437	0.115761	0.0464076		6.83221	5.43195				0.475714
	3.51539	0.284266	0.936436		5.14055	0.206081				0.313041
	6.95825	0.150224	0.413114		2.54598	0.415721				0.447139
	13.0083	0.352878	0.387594		11.7656	0.131714				0.65672
	12.0573	0.437532	0.655514		4.70681	0.432126				0.553642
	7.48685	0.142457	0.573249		6.52688	1.57931				0.348022
	1.7345	2.3409	0.391864		2.43604	0.558609				0.564026
	10.7127	3.74915	0.184895		1.41998	0.776131				0.00799561
	3.27248	0.888722	0.236027		12.1955	0.40609				2.1893
	0.100396	1.28097	0.391324		6.55005	0.348977				0.861136
	2.18376	1.30784	0.386745		7.6773	0.366704				1.04354
	1.75406	0.674293	0.25583		12.269	0.771801				1.04659
	1.04039	0.119487	0.180874		10.8563	0.446278				4.47574
	3.56978	1.0056	0.205248		12.7668	0.842754				14.4778
	0.096366	0.403316	0.428479		1.90124	2.21484				4.10164
	0.378805	0.695831	0.271043		3.888	1.93374				10.1066
	0.0343833	0.216199	0.0919165		1.42401	1.46739				7.59731
	0.186132	0.202817	0.345618		18.0902	4.29224				2.50106
	0.265972	0.589528	0.169876		3.21804	3.03418				3.46405
	0.366048	0.49374	0.13436		2.98362	0.561665				12.92
	0.0947601	0.749022	0.198581		1.28136	3.66445				3.24204
	0.028854	0.242078	4.22624		0.928578	1.03763				0.718919
	0.0834373	0.386403	1.93369		1.31753	21.9534				14.5284
	0.210183	0.348269	15.1818		0.886867	6.95876				8.02489
	0.542247	0.246402	8.06424		1.67638	9.70163				14.2952
	1.20297	0.579683	2.05468		9.87009	1.84683				9.36561
	14.3315	1.47697	0.62003		6.25648	14.801				7.21459
	5.35577	0.472686	0.573113		1.34068	1.12196				10.609
	11.7231	0.125856	11.5188		0.751929	0.0863694				6.37969
	4.00361	0.160649	6.59981		1.71017	0.667976				7.64305
	1.48946	4.19515	1.60441		1.34638	17.0154				4.61125
	8.80522	8.01186	2.95661		3.50498	5.15064				11.5527
	1.78065	9.3474	1.58603		11.1786	0.72192				26.5088
	1.59334	0.213433	5.82415		1.09369	1.79387				5.08833
	1.428	1.29012	18.5635		10.6726	1.9572				12.5793
	3.06575	2.87138	5.00006		8.1657	1.02001				3.12757
	1.79158	15.2315	7.16999		5.53032	0.359753				3.46155
	16.5085	3.00772	1.95952		1.38814	0.709453				2.22738
	5.26561	2.96021	1.90159		23.4391	0.921067				3.58676
	3.03076	8.51796	3.36126		4.698	0.537988				14.4882
	6.97774	6.13313	1.88317		17.272	0.993805				9.70995
	9.19798	4.02097	3.72177		13.9685	0.825643				1.73162
	14.0881	2.23143	1.27331		4.30425	1.25881				3.15184
	3.05358	0.43877	1.32738		5.23183	1.67704				22.7666
	3.44841	8.72433	2.71212		19.203	1.45985				7.43427
	4.88033	2.51498	1.25681		4.84755	1.22925				0.0159912
	2.2891	6.43215	5.52619		31.4168	1.18818				0.425995
	1.56861	3.52413	4.49409		14.9361	0.739346				0.235992
	2.71441	12.1339	2.27485		17.7439	1.08743				1.064
	0.246326	5.09306	12.6357		2.75691	0.0650397				0.971985
	2.10108	3.96775	28.3437		3.44769	0.416928				2.77802
	8.65969	10.7509	23.141		2.01013	0.60979				3.966
	3.34601	2.84944	7.54201		1.2062	1.16568				25.7919
	0.45278	1.83634	2.6316		25.7185	11.1452				1.34415
	0.411919	4.06671	1.75207		21.3783	14.2754				3.8937
	0.808184	1.51516	17.1731		4.97627	3.00763				14.0779
	1.89505	1.90394	5.01558		0.661319	3.26828				6.9082
	2.66911	2.54318	15.8709		23.1532	5.93262				2.51007
	3.90559	6.00879	2.0586		2.07719	3.34802				0.736142
	1.42393	1.16817	0.764207		1.49913	19.638				1.30268
	1.50079	7.65484	0.615765		21.9545	1.91513
	0.278148	8.59002	0.974032		25.7878	5.49556
	0.442792	1.4358	2.43708		0.160558	15.1079
	0.418508	2.08942	1.44469		12.1842	7.53533
	1.13814	1.1563	6.22361		6.2829	10.4849
	1.10077	7.07015	1.4999		9.51729	9.62265
	22.7836	1.80819	5.83052		3.38897	14.7351
	1.23788	9.35454	0.913372		10.5388	5.33002
	2.79797	0.428009	0.560465		2.13281	0.447998
	7.1837	12.1042	1.21812		9.23415	1.91263
	9.69871	2.91707	1.66068		2.77988	2.51283
	2.11744	4.10609	0.710909		13.0983	2.34399
	2.3679	1.82867	2.15591		12.1091	2.11401
	2.45671	1.43927	0.983542		23.4701	9.6063
	3.48522	2.43781	1.97744		0.205193	3.53962
	3.0779	2.68449	1.47065		5.36216	15.0279
	7.54016	3.07292	13.5651		9.70255	7.80937
	5.25139	9.48356	2.80103		2.32457	6.6877
	4.50306	1.24555	1.57554		0.283042	5.01032
	4.87277	2.97395	1.32945		0.561345	3.41317
	5.87716	0.751522	5.43397		0.35612	4.27975
	12.8338	3.40832	5.19677		0.143176	10.4417
	19.0544	1.49879	1.78471		0.557705	4.9611
	4.76869	3.88377	3.54632		0.23334	3.78005
	11.946	1.76301	1.16843		0.686737	1.99778
	2.01119	0.7442	0.638576		0.770286	0.941847
	1.32903	0.0873804	1.5628		0.330942	2.5115
	2.56278	0.552458	1.34165		0.268944	5.83383
	4.41205	0.342861	2.13842		0.212427	1.966
	7.05054	4.39405	14.5683		0.846206	0.975952
	8.26796	1.18399	9.46388		0.470013	1.40983
	5.83015	0.37018	0.457998		0.480947	2.82228
	6.69338	2.93093	0.674363		0.252046	1.0086
	0.542007	0.7872	9.9177		0.0781053	2.78614
	2.09811	3.75095	2.50524		1.64795	19.1836
	3.06046	3.96542	1.08791		6.21186	5.17116
	7.30724	0.290009	0.937348		11.8507	11.6473
	6.61828	0.0419922	2.25542		1.08294	3.47495
	4.11882	0.171997	2.69461		0.0159912	5.9325
	1.45001	0.850006	0.344047		0.369995	13.21
	0.960352	1.81	1.32638		0.703979	5.63473
	2.08025	1.54001	1.1011		0.885986	10.0579
	7.11278	1.38199	1.34884		13.1612	13.2568
	3.83331	1.09799	1.69482		3.06919	8.47279
	4.66756	7.58801	2.39945		2.59096	3.08486
	1.18525	1.64001	3.21507		12.4685	11.7935
	7.31469	0.561981	0.98732		3.02645	5.70344
	10.1083	0.0240173	0.883113		0.61685	13.756
	12.5566	1.91202	1.80965		1.9702	5.06042
	10.146	4.5787	4.62294		11.2785	12.7073
	6.8973	1.0008	4.12534		4.69755	3.80371
	19.431	17.4398	3.38438		1.28692	6.9167
	12.2497	5.13497	2.56485		7.02153	5.90852
	11.7933	4.62799	1.29427		7.96567	1.95354
	2.09505	6.69202	3.85543		32.1263	12.1668
	0.461756	4.08801	2.34707		18.1424	4.1086
	2.20472	1.59962	1.04115		0.399976	2.61584
	0.0380249	2.79722	1.16175		7.92279	2.55419
	0.505981	4.05531	2.98783		1.51203	8.60272
	0.799988	20.1462	1.03633		7.43945	0.690807
	1.19397	3.46973	2.41856		13.9253	0.328426
	0.552002	2.9151	3.38548		0.938073	0.185406
	3.6377	9.98599	2.4853		4.5807	1.43742
	0.568553	0.0299988	2.49823		15.7848	3.02851
	4.3724	3.46597	1.28101		0.919757	7.6348
	6.33525	3.32401	1.847		0.463732	4.02007
	0.536305	1.72202	1.32078		0.394816	6.91969
	1.60712	0.279999	1.05733		0.329519	1.16959
	1.29403	7.74134	1.06038		0.419411	0.768415
	2.59482	9.82358	1.25304		0.477101	0.372246
	0.681784	1.76999	4.82008		0.430251	2.15894
	1.52862	2.61603	10.483		0.113214	2.54136
	0.236864	1.888	2.84514		0.394523	1.26394
	0.285714	8.98605	3.89998		0.38903	1.74468
	8.4962	2.08293	1.11723		0.397465	1.35854
	0.758957	4.65535	12.3191		0.129623	1.21899
	4.86057	4.91302	0.816578		0.542021	0.393807
	2.40493	15.5356	0.599381		1.00226	0.612132
	1.68173	5.02095	1.16904		0.151153	1.86167
	9.01245	1.39775	0.688306		0.254383	0.754517
	0.863857	20.6098	3.90762		0.209327	0.726743
	0.5686	9.39806	9.47017		0.12712	0.482197
	0.720574	12.1214	2.34809		0.519025	1.68355
	3.73943	0.930047	3.23897		0.366729	1.88846
	2.18555	2.3935	3.55336		0.234413	1.23343
	6.5867	1.5173	8.26113		0.184381	0.977825
	6.25792	0.50324	1.48087		0.449486	0.413477
	0.792086	2.33321	1.77754		0.160907	1.39648
	0.360444	6.36947	5.33374		0.101914	0.622787
	1.11396	5.02792	8.86315		0.128131	1.55651
	0.442791	2.35201	1.8696		0.396266	0.853935
	1.0548	3.20799	1.63716		0.236812	0.746271
	3.69063	2.57201	16.0829		0.21847	0.609361
	4.57621	2.37599	12.3564		0.601755	0.422199
	1.53345	0.99202	10.9783		0.21255	0.874432
	1.66088	0.833984	6.05283		0.271704	1.55473
	1.175	2.056	6.3596		0.910434	0.657946
	0.982371	1.56201	3.23264		0.234375	0.509188
	0.611968	4.026	1.93957		0.653599	0.300778
	0.879936	6.71399	2.99487		0.570399	0.6485
	0.325995	3.776	1.81236		0.0152092	1.73137
	0.524998	1.62	2.15344		0.25249	1.05288
	0.494761	3.616	3.19932		0.137214	0.330272
	0.54404	14.9576	5.51968		0.147649	0.719532
	2.63232	9.82096	2.55799		0.17897	1.30052
	4.41766	2.93198	1.45761		0.0550209	0.771854
	5.50914	3.45001	9.62175		0.14225	0.842412
	2.51654	3.12601	4.30729		0.256143	0.403994
	1.49635	7.54599	2.2227		0.221978	1.88478
	1.90158	4.62	2.90619		0.208582	0.642071
	1.18217	3.806	3.12687		0.460323	1.96404
	1.34536	1.70602	2.71388		0.230222	1.12799
	12.4254	3.01199	1.41767		0.0588561	0.580832
	2.70502	1.55798	1.85981		0.260502	0.0871473
	1.36014	15.5781	4.75608		0.282314	0.304045
	2.62288	7.84565	7.10332		0.329109	0.466008
	0.578003	9.45328	2.6962		0.273912	0.650301
	0.237976	1.34578	2.44255		0.0234109	0.735388
	0.488037	8.98603	3.14635		0.168011	0.622891
	0.958008	0.795691	2.43461		0.0300643	0.495565
	9.38697	6.43469	9.73671		0.172108	1.7807
	9.05781	12.5071	10.0736		0.250022	1.01492
	3.1083	11.1004	6.30296		0.219568	0.946031
	0.524321	0.148024	3.88257		0.348523	0.918464
	5.99565	1.84559	7.22483		0.287298	2.77055
	4.25584	1.92612	5.75445		0.584271	0.788815
	9.73473	2.303	8.31015		0.133048	1.06576
	5.28225	3.55766	3.46159		0.204399	0.0855232
	3.06806	1.62824	7.43249		0.0913812	1.8884
	1.95303	1.3049	1.85957		0.136545	0.232003
	0.54974	0.878767	3.70689		0.0440524	0.0851445
	1.43002	1.01685	23.2442		0.194561	1.13747
	3.0731	0.659765	1.048		0.153828	2.124
	3.32151	0.312296	0.652008		0.202808	1.67523
	4.65002	1.2307	5.80687		1.91409	1.09017
	1.2602	0.648419	0.296021		2.10489	0.412316
	8.87295	1.67704	1.25201		6.00945	1.02508
	8.98545	3.82937	0.925995		1.11394	1.18316
	9.46159	4.16661	4.55811		0.858497	0.340052
	11.3769	1.64499	7.69338		0.28845	1.03704
	9.46202	0.432643	3.98653		0.66761	0.421658
	15.8855	2.4472	6.22882		1.79045	0.547842
	4.46617	0.508859	6.41091		0.552669	0.92193
	2.02893	0.394832	8.19977		0.731989	1.42914
	1.43459	0.169158	4.19251		0.458059	1.28624
	0.591703	0.240432	7.79413		1.72715	0.786344
	0.960855	0.33527	1.04407		5.23677	1.61806
	11.9876	1.22627	31.1941		11.1139	1.02506
	6.56113	0.738269	5.161		4.03676	0.922635
	1.82436	0.11513	1.12757		6.54913	0.0882109
	4.72935	1.27933	2.65346		1.6595	0.341009
	7.12429	0.677094	10.4392		0.128081	0.365978
	5.74417	0.669463	3.19184		3.32916	0.592209
	4.77467	1.06285	6.65253		1.42204	1.79098
	3.27245	1.2718	0.757049		0.930168	0.0200902
	13.2393	1.394	1.50418		0.714595	0.572214
	9.0645	1.28547	5.8167		4.05914	0.756252
	8.37517	3.50445	3.15235		2.39897	1.03656
	10.6675	4.07815	7.93705		1.2537	1.006
	3.64143	1.07352	3.0859		1.74497	0.646609
	15.2793	0.610959	9.58221		1.68759	1.32033
	1.23763	0.797141	1.11671		2.66404	0.357807
	1.6021	0.983552	0.432171		10.1214	1.65751
	0.653607	0.32782	1.99136		13.673	0.816256
	1.37975	1.53055	2.50767		0.812497	1.23219
	0.159096	0.628206	0.800952		0.575048	0.178241
	1.71862	0.887126	1.40277		11.8002	1.08188
	12.3289	1.56884	0.505518		1.92899	0.91075
	12.5709	1.17321	2.85859		18.2133	0.917274
	6.32478	1.20568	0.670544		11.5137	0.579225
	4.08786	2.21564	1.49317		9.05688	0.491
	13.0652	1.4996	1.03792		7.36764	0.19469
	5.84286	1.54163	1.27467		17.3868	1.76979
	10.0349	0.912132	0.885026		1.74652	1.69352
	8.78364	0.388356	0.323685		3.24667	0.793373
	2.62829	0.28524	0.344311		0.55055	2.3256
	5.19961	0.775761	1.28217		1.6074	1.38067
	6.77468	0.459652	1.48001		1.51219	0.488502
	4.80069	0.775985	3.1474		0.244247	0.779343
	9.99683	0.435149	2.33574		0.516256	1.04648
	14.7704	1.81332	1.61246		0.668392	0.586122
	6.00553	0.922033	2.35026		1.02728	0.897029
	6.73073	0.252523	2.90661		1.18119	2.7644
	2.02695	1.85006	13.9912		2.50299	0.847347
	2.15361	4.8179	3.01934		1.104	0.496904
	1.92761	0.80135	7.72063		1.60271	1.7919
	1.27802	0.936641	3.12344		0.254042	1.49503
	0.599976	0.548237	1.36646		4.21991	0.50291
	0.307983	1.55034	0.177458		2.92539	0.922214
	14.6067	0.805977	1.76541		1.22756	0.975402
	18.6451	1.24059	1.37665		4.45398	1.33403
	8.18807	0.930959	1.94277		0.820356	2.15522
	5.58339	0.250385	1.16484		1.41641	0.374597
	11.6083	0.429157	2.42508		0.982514	1.23592
	6.31345	0.683729	1.07916		1.4285	2.57361
	4.57574	0.227017	2.43368		7.10108	0.325275
	5.5255	0.349111	2.42059		3.42791	0.361434
	4.06744	0.598851	0.756492		2.2484	0.367267
	0.524155	0.325184	0.746206		0.0987805	0.258027
	1.35725	0.643845	1.18664		1.46829	0.963172
	0.266022	0.630575	4.39455		6.98823	0.505235
	0.0160217	0.132579	6.7832		0.639256	0.522037
	1.24802	0.301514	2.02639		4.65485	0.500109
	3.5132	0.281611	0.779705		2.76478	0.744998
	3.69831	0.298481	7.30479		4.90487	0.434212
	0.790604	0.47061	3.72162		3.10459	0.62959
	2.46419	0.406181	13.5577		1.33327	14.1046
	1.2281	1.67341	3.33213		0.201912	2.0166
	2.34262	1.41941	1.11253		1.38315	6.81095
	8.60249	0.436315	1.41736		4.33797	4.63113
	5.35289	0.284741	0.488112		2.86129	0.632523
	2.34149	0.77301	1.26651		0.827648	2.54382
	4.61205	1.01955	1.12529		2.84589	0.613629
	2.74504	0.34504	1.14837		0.797042	2.33613
	8.52517	0.497648	0.769764		0.996508	2.90382
	4.19074	0.182481	0.504147		1.75535	2.20198
	6.14327	0.203997	0.99998		1.14563	0.965665
	2.72994	0.741125	1.27609		1.67531	1.46201
	1.3781	0.499195	0.307704		2.99346	0.520452
	4.09274	0.452746	1.1102		1.20042	6.18886
	1.54351	0.126665	1.25202		2.65738	0.969952
	1.59301	0.531161	0.548004		3.4042	0.391218
	4.27959	0.331907	2.18353		1.44388	9.03981
	9.85038	0.4704	1.52641		0.996176	2.66925
	15.1757	0.077269	1.29261		2.15199	0.840815
	8.48844	0.690904	0.820798		2.05769	1.5483
	3.4331	0.626378	0.654592		0.547075	8.05441
	7.77409	0.164001	0.34255		0.594092	1.70423
	11.1818	0.738671	0.281446		1.62074	2.7535
	9.02309	0.347313	0.484008		2.30262	4.51772
	8.18879	0.344048	1.19729		1.45243	1.98435
	7.91053	0.514002	1.41554		4.02278	2.77118
	12.8093	0.391734	0.292482		0.480606	1.69043
	15.2531	0.227739	1.06718		2.00588	0.458023
	1.81403	0.398429	0.0622721		3.05476	1.63978
	1.73199	0.299364	0.362932		1.72366	1.54213
	3.89606	0.355851	0.797724		1.45904	1.43136
	0.619995	0.673238	0.224008		0.357854	1.5397
	0.52002	0.839268	0.124981		1.23214	2.81842
	0.0159912	0.399109	0.288836		1.29027	1.05268
	2.65997	0.95634	0.309796		2.41711	2.772
	3.01801	1.19683	0.513566		2.97992	0.294946
	0.992004	1.11611	0.673574		2.1163	2.47048
	1.42603	3.19645	0.738704		1.45364	0.345595
	7.04626	15.7656	0.354346		2.54744	3.22814
	8.53595	0.858421	9.16618		0.466067	4.45392
	3.98199	1.7761	0.325225		2.65834	2.87365
	1.00995	1.48209	9.13475		0.79148	2.90491
	4.28179	1.92763	0.636573		1.26101	2.08659
	1.48615	7.53035	0.768992		1.97691	2.66619
	0.593997	0.130605	0.454141		3.13563	6.77185
	0.192059	1.44381	0.229715		1.22493	5.35257
	12.279	9.75386	0.554424		1.65559	4.69132
	5.85211	1.46727	0.175342		0.342143	2.83007
	3.27326	1.14337	0.497295		0.223011	0.951918
	2.72446	23.9836	0.222729		2.58044	1.2791
	0.263977	6.44654	0.444349		1.4411	1.34183
	3.59802	9.30627	0.448239		1.36689	1.70967
	4.224	6.91385	0.127622		1.15898	1.02977
	0.549988	53.2635	0.245973		1.748	2.05851
	2.15198	37.5113	0.594267		1.20873	1.77817
	2.59601	29.1384	0.218415		23.9499	2.30627
	2.06598	20.1784	0.360696		4.69995	1.92264
	6.49625	16.3136	0.575151		1.94883	1.47315
	2.73324	15.0922	0.276117		0.764758	1.12694
	1.09399	5.257	0.324575		1.01362	0.335381
	0.643982	13.9671	0.258027		1.80385	4.18153
	14.2512	6.49414	6.76255		1.09406	3.47051
	9.36333	5.76304	1.87505		2.28578	0.381869
	6.45934	6.98833	2.0456		11.543	3.7093
	2.68035	23.2127	0.592901		0.738253	9.45413
	2.31845	7.58715	0.678966		1.93409	3.28133
	1.70682	8.82303	0.853746		1.35709	5.95081
	3.83714	5.04638	2.23332		0.508387	2.90146
	1.46974	1.96076	0.270871		1.57868	0.263293
	0.594084	1.11036	1.46408		0.961562	3.07863
	1.3524	3.91419	4.41119		0.677504	1.79704
	0.591814	0.892237	2.98234		1.89655	3.25801
	1.04477	0.506407	0.871479		1.38966	0.982408
	2.55542	0.9045	0.589187		0.863158	0.97074
	1.90161	15.9939	1.83018		0.212413	1.12225
	1.56157	12.5503	1.51321		1.78512	2.05934
	10.942	1.91446	2.35817		7.93907	0.354818
	10.9523	0.449092	0.319333		0.910942	1.21456
	1.04051	1.11073	2.03877		2.49639	3.39486
	0.448444	4.95295	0.556161		1.89153	2.16028
	0.508026	7.48579	0.359452		1.02167	1.58521
	2.57935	1.73979	1.03595		1.03605	1.38815
	10.286	5.30432	1.16067		0.943872	4.53161
	3.62617	3.18604	1.62038		1.01625	4.40963
	0.667935	0.79683	0.932084		1.21618	2.46834
	0.454546	2.67736	0.432012		0.785496	1.01244
	0.693952	2.48182	0.670225		0.690075	0.421458
	1.43651	2.04026	1.55221		1.76817	7.65758
	2.27815	1.2524	3.69538		0.710389	10.9359
	7.02366	0.506525	3.27146		0.113847	0.533837
	10.9308	0.546761	1.91088		1.4158	5.10645
	5.68615	4.6689	2.73505		0.724052	8.51796
[truncated: 1,011 more rows]

## Sheet: Figure 3h
Net Reverse Traffic
WT	Cxcr1KO	Cxcr2KO
0	0.666667	0
2.33333	0	0
0.454545	0.181818	0.25
0.5	0.5	0
1.4	0.571429	0
0	0.333333	0
0	0	0
0.166667	0	0.166667
0.4	0.375	0
0.428571	0	0.5
0.75	0
1	0
	2
	0
	1
	0

## Sheet: Figure 4c
Normalised Contrast
Cxcr1-KO-WT	Cxcr1-KO-Chi	Cxcr1-KO-Ala
7.1124	1.87233	1.54132
4.08153	1.74799	0.799548
2.02046	0.948183	1.16863
3.48947	0.93929	0.849983
1.72272	0.89915	1.42291
3.75217	0.866845	3.27198
1.80439	1.56981	1.51307
2.22099	0.758898	0.907581
3.23179	1.43648	0.777711
2.50209	0.821351	2.66545
2.38612	1.58877	0.377545
2.33764	0.81048	3.32595
5.21665	0.874076	0.949121
4.35599	1.14032	0.608475
1.87516	0.970743	0.592617
1.51934	1.18245	0.894563
1.70589	0.0366834	1.23836
1.18964	3.82568	1.14677
1.1526	0.122799	1.00395
1.39753		0.958084
1.0905		1.25417
2.34242		1.14193
3.05505		0.778318
		1.08943
		2.2423
		0.691577

[truncated: 32 more sheets: Figure 4d, Figure 5b, Figure 5c, Figure 6b, Figure 6c, Figure 6d, Figure 6e, Figure 6f, Supp Figure 1b, Supp Figure 1d, Supp Figure 1f, Supp Figure 2a, Supp Figure 2b, Supp Figure 3b, Supp Figure 5, Supp Figure 6a, Supp 6d, Supp Figure 6e, Supp Figure 7b, Supp Figure 8 …]
